# Supplementary material for: Effects of Filtering the Center of Pressure Feedback Provided in Visually Guided Mediolateral Weight Shifting
Source: PLoS One. 2016 Mar 18;11(3):e0151393. doi: 10.1371/journal.pone.0151393 (PMC4798759; doi:10.1371/journal.pone.0151393)
Supplement: S1 Text — (CSV) [file pone.0151393.s001.csv]

Subject	Feedback	Type	Index	Activity	Shift	TarLoc	TarDist	ReactionTime	TimeInit	TimeInitCoP	TimeFull	NMPx	FBNMP	Gender	Sequence	Gain	Hand	NMPTime
308	Cal	Activity	1	1	1	40	0.058115	0.223	1.215	1.215	4.508	0.43885	0.14196	M	1	1	Right	0.858
308	Cal	Activity	1	1	2	-40	0.12084	0.392	1.965	1.965	1.965	0.11019	0.040357	M	1	1	Right	0.614
308	Cal	Activity	1	1	3	0	0.057651	0.11	18.439	18.439	19.877	3.1669	2.2115	M	1	1	Right	1.173
308	Cal	Activity	1	1	4	0	0.061295	0.328	0.888	0.888	3.042	0.32112	0.32112	M	1	1	Right	0.533
308	Cal	Activity	1	1	5	40	0.065301	0	1.998	1.998	1.998	0.27323	0.27323	M	1	1	Right	0.767
308	Cal	Activity	1	1	6	0	0.058223	0.277	1.996	1.996	1.996	0.18766	0.18766	M	1	1	Right	0.499
308	Cal	Activity	1	1	7	40	0.059011	0.361	1.076	1.076	2.447	0.19526	0.19526	M	1	1	Right	0.653
308	Cal	Activity	1	1	8	0	0.055384	0.281	1.466	1.466	1.466	0.36975	0.36975	M	1	1	Right	0.406
308	Cal	Activity	1	1	9	-40	0.073552	0.266	1.421	1.421	1.874	0.12932	0.12932	M	1	1	Right	0.624
308	Cal	Activity	1	1	10	0	0.055218	0.033	1.122	1.122	1.122	0.3777	0.3777	M	1	1	Right	0.766
308	CoP10	Activity	2	2	1	40	0.063953	0.391	0.732	0.732	2.544	0.40454	0.40454	M	1	1	Right	0.517
308	CoP10	Activity	2	2	2	0	0.055298	0.166	0.915	0.915	2.553	0.48206	0.48206	M	1	1	Right	0.652
308	CoP10	Activity	2	2	3	40	0.062493	0.155	1.157	1.157	4.152	0.22246	0.22246	M	1	1	Right	0.687
308	CoP10	Activity	2	2	4	0	0.061659	0.265	0.937	0.937	2.248	0.21691	0.21691	M	1	1	Right	0.501
308	CoP10	Activity	2	2	5	40	0.052015	0.343	1.097	1.097	1.097	0.29556	0.29556	M	1	1	Right	0.661
308	CoP10	Activity	2	2	6	0	0.057998	0.064	1.11	1.11	2.558	0.34254	0.34254	M	1	1	Right	0.888
308	CoP10	Activity	2	2	7	40	0.062862	0.408	0.869	0.869	0.869	0.17884	0.17884	M	1	1	Right	0.591
308	CoP10	Activity	2	2	8	0	0.063489	0.301	0.853	0.853	2.211	0.31513	0.31513	M	1	1	Right	0.603
308	CoP10	Activity	2	2	9	40	0.059522	0.249	1.018	1.018	1.018	0.18547	0.18547	M	1	1	Right	0.639
308	CoP10	Activity	2	2	10	0	0.055161	0.297	0.874	0.874	0.874	0.37633	0.37633	M	1	1	Right	0.64
308	CoP10	Activity	2	2	11	-40	0.070604	0.439	1.137	1.137	2.353	0.13001	0.13001	M	1	1	Right	0.529
308	CoP10	Activity	2	2	12	0	0.051361	0	1.186	1.186	1.186	0.24417	0.24417	M	1	1	Right	0.864
308	CoP10	Activity	2	2	13	-40	0.058649	0.388	1.106	1.106	2.557	0.17084	0.17084	M	1	1	Right	0.654
308	CoP10	Activity	2	2	14	0	0.058164	0.295	1.287	1.287	1.287	0.1507	0.1507	M	1	1	Right	0.614
308	CoP10	Activity	2	2	15	-40	0.050656	0	1.187	1.187	2.624	0.50689	0.50689	M	1	1	Right	0.968
308	CoP10	Activity	2	2	16	0	0.056322	0	1.377	1.377	3.313	0.31389	0.31389	M	1	1	Right	0.956
308	CoP10	Activity	2	2	17	-40	0.05892	0.281	1.591	1.591	1.591	0.21124	0.21124	M	1	1	Right	0.642
308	CoP10	Activity	2	2	18	0	0.054068	0.263	0.92	0.92	0.92	0.24135	0.24135	M	1	1	Right	0.528
308	CoP10	Activity	2	2	19	-40	0.057881	0.154	1.405	1.405	2.153	0.18568	0.18568	M	1	1	Right	0.593
308	CoP10	Activity	2	2	20	0	0.053671	0.062	1.186	1.186	1.186	0.31652	0.31652	M	1	1	Right	0.827
308	CoP10	Activity	2	3	1	-40	0.068194	0.419	0.92	0.92	2.359	0.24528	0.24528	M	1	1	Right	0.669
308	CoP10	Activity	2	3	2	0	0.060737	0.234	1.095	1.095	1.095	0.17438	0.17438	M	1	1	Right	0.717
308	CoP10	Activity	2	3	3	-40	0.054644	0.369	1.157	1.157	1.157	0.25016	0.25016	M	1	1	Right	0.501
308	CoP10	Activity	2	3	4	0	0.057291	0.168	1.248	1.248	2.185	0.13663	0.13663	M	1	1	Right	0.658
308	CoP10	Activity	2	3	5	-40	0.056366	0.389	1.045	1.045	1.045	0.16276	0.16276	M	1	1	Right	0.623
308	CoP10	Activity	2	3	6	0	0.054701	0.369	0.817	0.817	0.817	0.25215	0.25215	M	1	1	Right	0.426
308	CoP10	Activity	2	3	7	-40	0.059395	0.298	0.966	0.966	0.966	0.18416	0.18416	M	1	1	Right	0.623
308	CoP10	Activity	2	3	8	0	0.055092	0.344	0.843	0.843	0.843	0.3227	0.3227	M	1	1	Right	0.547
308	CoP10	Activity	2	3	9	40	0.07307	0.247	0.987	0.987	2.09	0.25463	0.25463	M	1	1	Right	0.623
308	CoP10	Activity	2	3	10	0	0.062854	0.252	1.012	1.012	1.012	0.22289	0.22289	M	1	1	Right	0.543
308	CoP10	Activity	2	3	11	-40	0.063761	0.383	1.108	1.108	1.108	0.26522	0.26522	M	1	1	Right	0.705
308	CoP10	Activity	2	3	12	0	0.053051	0.264	0.858	0.858	0.858	0.30377	0.30377	M	1	1	Right	0.577
308	CoP10	Activity	2	3	13	40	0.06984	0.297	1.498	1.498	1.498	0.1624	0.1624	M	1	1	Right	0.613
308	CoP10	Activity	2	3	14	0	0.058416	0.169	0.921	0.921	0.921	0.28765	0.28765	M	1	1	Right	0.595
308	CoP10	Activity	2	3	15	40	0.060394	0.219	1.044	1.044	1.044	0.21858	0.21858	M	1	1	Right	0.657
308	CoP10	Activity	2	3	16	0	0.060375	0	1.277	1.277	1.277	0.21476	0.21476	M	1	1	Right	0.782
308	CoP10	Activity	2	3	17	40	0.059062	0.217	1.126	1.126	1.126	0.16732	0.16732	M	1	1	Right	0.687
308	CoP10	Activity	2	3	18	0	0.05011	0.264	0.952	0.952	0.952	0.4594	0.4594	M	1	1	Right	0.735
308	CoP10	Activity	2	3	19	40	0.061266	0.333	0.948	0.948	2.13	0.20465	0.20465	M	1	1	Right	0.682
308	CoP10	Activity	2	3	20	0	0.054451	0.297	0.952	0.952	0.952	0.22452	0.22452	M	1	1	Right	0.623
308	CoP10	Activity	2	4	1	40	0.06234	0.229	1.046	1.046	1.046	0.19958	0.19958	M	1	1	Right	0.701
308	CoP10	Activity	2	4	2	0	0.050195	0.108	1.031	1.031	1.031	0.30222	0.30222	M	1	1	Right	0.702
308	CoP10	Activity	2	4	3	40	0.057939	0.294	0.857	0.857	0.857	0.31975	0.31975	M	1	1	Right	0.5
308	CoP10	Activity	2	4	4	0	0.058656	0.281	0.967	0.967	0.967	0.29194	0.29194	M	1	1	Right	0.623
308	CoP10	Activity	2	4	5	40	0.059299	0.234	1.122	1.122	2.027	0.26926	0.26926	M	1	1	Right	0.607
308	CoP10	Activity	2	4	6	0	0.059108	0	1.171	1.171	1.171	0.40599	0.40599	M	1	1	Right	0.954
308	CoP10	Activity	2	4	7	-40	0.070349	0.317	1.377	1.377	1.377	0.19267	0.19267	M	1	1	Right	0.672
308	CoP10	Activity	2	4	8	0	0.060277	0.259	0.843	0.843	0.843	0.4618	0.4618	M	1	1	Right	0.664
308	CoP10	Activity	2	4	9	-40	0.052996	0.221	0.978	0.978	2.133	0.42171	0.42171	M	1	1	Right	0.667
308	CoP10	Activity	2	4	10	0	0.054798	0.124	1.076	1.076	1.076	0.28018	0.28018	M	1	1	Right	0.749
308	CoP10	Activity	2	4	11	-40	0.053751	0.395	0.868	0.868	0.868	0.37116	0.37116	M	1	1	Right	0.603
308	CoP10	Activity	2	4	12	0	0.05913	0.515	0.827	0.827	0.827	0.57088	0.57088	M	1	1	Right	0.689
308	CoP10	Activity	2	4	13	40	0.074096	0	1.609	1.609	1.609	0.17063	0.17063	M	1	1	Right	0.905
308	CoP10	Activity	2	4	14	0	0.059311	0.385	0.874	0.874	0.874	0.2087	0.2087	M	1	1	Right	0.61
308	CoP10	Activity	2	4	15	40	0.061266	0.26	1.123	1.123	1.895	0.15072	0.15072	M	1	1	Right	0.688
308	CoP10	Activity	2	4	16	0	0.050007	0.181	0.952	0.952	0.952	0.65614	0.65614	M	1	1	Right	0.718
308	CoP10	Activity	2	4	17	-40	0.069645	0	2.323	2.323	2.323	0.2793	0.2793	M	1	1	Right	0.922
308	CoP10	Activity	2	4	18	0	0.062598	0.315	1.071	1.071	1.071	0.23089	0.23089	M	1	1	Right	0.557
308	CoP10	Activity	2	4	19	-40	0.062031	0	1.342	1.342	2.423	0.35898	0.35898	M	1	1	Right	0.936
308	CoP10	Activity	2	4	20	0	0.055206	0.029	1.281	1.281	1.281	0.21126	0.21126	M	1	1	Right	0.827
308	Est	Demo	3	5	1	-40	0.064546	0.425	1.637	1.09	1.637	0.25751	0.073017	M	1	1.03	Right	0.559
308	Est	Demo	3	5	2	0	0.055707	0.222	1.494	1.061	3.015	0.26668	0.099424	M	1	1.03	Right	0.682
308	Est	Demo	3	5	3	40	0.071156	0.341	1.341	0.906	2.761	0.2458	0.092919	M	1	1.03	Right	0.593
308	Est	Demo	3	5	4	0	0.062991	0.301	1.405	0.9	3.193	0.28518	0.11485	M	1	1.03	Right	0.604
308	Est	Demo	3	5	5	40	0.059905	0.238	1.462	1.042	3.131	0.3126	0.10602	M	1	1.03	Right	0.778
308	Est	Demo	3	5	6	0	0.056288	0.278	1.268	0.734	1.268	0.26992	0.097413	M	1	1.03	Right	0.5
308	Est	Demo	3	5	7	-40	0.062983	1.172	1.499	0.939	5.255	0.30724	0.10373	M	1	1.03	Right	0.624
308	Est	Demo	3	5	8	0	0.051888	0.359	1.264	0.828	2.555	0.4141	0.079486	M	1	1.03	Right	0.578
308	Est	Activity	3	6	1	-40	0.066407	0.503	1.479	1.042	4.566	0.2244	0.049175	M	1	1.03	Right	0.636
308	Est	Activity	3	6	2	0	0.04637	0.361	1.277	0.842	1.277	1.0073	0.12327	M	1	1.03	Right	0.717
308	Est	Activity	3	6	3	40	0.067178	0.278	1.606	1.155	2.824	0.23335	0.08898	M	1	1.03	Right	0.722
308	Est	Activity	3	6	4	0	0.055095	0.264	1.512	1.047	3.042	0.24334	0.062219	M	1	1.03	Right	0.74
308	Est	Activity	3	6	5	40	0.066317	0.36	1.568	1.077	4.872	0.2036	0.098187	M	1	1.03	Right	0.674
308	Est	Activity	3	6	6	0	0.058285	0.264	1.638	1.095	1.638	0.17994	0.037067	M	1	1.03	Right	0.711
308	Est	Activity	3	6	7	40	0.058518	0.09	1.609	1.134	3.245	0.37922	0.14083	M	1	1.03	Right	0.891
308	Est	Activity	3	6	8	0	0.057444	0.188	1.529	1.059	1.529	0.28028	0.030517	M	1	1.03	Right	0.577
308	Est	Activity	3	6	9	-40	0.061416	0.188	1.979	1.434	1.979	0.20073	0.087003	M	1	1.03	Right	0.717
308	Est	Activity	3	6	10	0	0.05478	0.295	1.311	0.908	2.749	0.44312	0.16446	M	1	1.03	Right	0.701
308	Est	Activity	3	6	11	-40	0.0637	0.314	1.559	1.029	4.208	0.29446	0.12329	M	1	1.03	Right	0.638
308	Est	Activity	3	6	12	0	0.056796	0.219	1.497	1.029	3.214	0.29491	0.11273	M	1	1.03	Right	0.733
308	Est	Activity	3	6	13	-40	0.05753	0	2.075	1.53	2.075	0.2165	0.05257	M	1	1.03	Right	1.032
308	Est	Activity	3	6	14	0	0.056678	0.391	1.419	0.967	2.853	0.21437	0.089883	M	1	1.03	Right	0.689
308	Est	Activity	3	6	15	40	0.069244	0.375	1.607	1.105	1.607	0.17967	0.06887	M	1	1.03	Right	0.607
308	Est	Activity	3	6	16	0	0.057551	0.295	1.312	0.858	1.312	0.13169	0.01761	M	1	1.03	Right	0.5
308	Est	Activity	3	6	17	-40	0.06842	0.45	1.613	1.063	1.613	0.20184	0.075728	M	1	1.03	Right	0.659
308	Est	Activity	3	6	18	0	0.061396	0.299	1.449	0.98	1.449	0.16076	0.09073	M	1	1.03	Right	0.627
308	Est	Activity	3	6	19	40	0.065886	0.061	1.999	1.467	1.999	0.18091	0.036376	M	1	1.03	Right	0.896
308	Est	Activity	3	6	20	0	0.059342	0.282	1.702	1.106	1.702	0.15056	0.011859	M	1	1.03	Right	0.42
308	Est	Activity	3	7	1	-40	0.068129	0.625	1.466	0.983	4.745	0.20976	0.075874	M	1	1.03	Right	0.659
308	Est	Activity	3	7	2	0	0.057326	0.194	1.584	1.162	1.584	0.367	0.14153	M	1	1.03	Right	0.851
308	Est	Activity	3	7	3	40	0.070542	0.19	1.837	1.403	1.837	0.19221	0.078871	M	1	1.03	Right	0.894
308	Est	Activity	3	7	4	0	0.052148	0.281	1.437	0.874	1.437	0.25024	0.11429	M	1	1.03	Right	0.548
308	Est	Activity	3	7	5	40	0.062969	0.344	1.495	1.073	2.556	0.23696	0.085677	M	1	1.03	Right	0.731
308	Est	Activity	3	7	6	0	0.041119	0.298	1.421	0.949	1.421	0.7984	0.4297	M	1	1.03	Right	0.746
308	Est	Activity	3	7	7	40	0.057442	0.385	1.4	0.992	1.4	0.26041	0.12655	M	1	1.03	Right	0.708
308	Est	Activity	3	7	8	0	0.055983	0	1.84	1.199	1.84	0.26788	0.091034	M	1	1.03	Right	0.779
308	Est	Activity	3	7	9	40	0.060268	0.2	1.767	1.268	1.767	0.25239	0.079132	M	1	1.03	Right	0.736
308	Est	Activity	3	7	10	0	0.04948	0.265	1.295	0.748	1.295	0.090867	0.019386	M	1	1.03	Right	0.38
308	Est	Activity	3	7	11	-40	0.068649	0.359	1.672	1.176	1.672	0.27644	0.089086	M	1	1.03	Right	0.549
308	Est	Activity	3	7	12	0	0.048599	0.092	1.434	0.983	1.434	0.39335	0.074295	M	1	1.03	Right	0.732
308	Est	Activity	3	7	13	-40	0.058388	0.39	1.481	1.045	1.481	0.34307	0.074617	M	1	1.03	Right	0.799
308	Est	Activity	3	7	14	0	0.04981	1.559	1.53	1.048	1.53	0.35385	0.11479	M	1	1.03	Right	0.811
308	Est	Activity	3	7	15	40	0.067965	0.357	1.856	1.404	6.863	0.13921	0.065199	M	1	1.03	Right	0.906
308	Est	Activity	3	7	16	0	0.04702	0.268	1.557	0.996	1.557	0.48672	0.077874	M	1	1.03	Right	0.767
308	Est	Activity	3	7	17	-40	0.070887	0.377	1.832	1.136	1.832	0.17723	0.059191	M	1	1.03	Right	0.636
308	Est	Activity	3	7	18	0	0.05758	0.393	1.167	0.746	2.434	0.08551	0.032708	M	1	1.03	Right	0.405
308	Est	Activity	3	7	19	-40	0.063142	0	1.935	1.439	1.935	0.24605	0.13182	M	1	1.03	Right	0.936
308	Est	Activity	3	7	20	0	0.054495	0	1.813	1.281	1.813	0.37767	0.1319	M	1	1.03	Right	0.982
308	Est	Activity	3	8	1	-40	0.066019	0.276	1.668	1.041	1.668	0.25755	0.09346	M	1	1.03	Right	0.747
308	Est	Activity	3	8	2	0	0.044876	0	1.921	1.452	1.921	0.43977	0.13917	M	1	1.03	Right	1.217
308	Est	Activity	3	8	3	-40	0.056419	0.326	1.551	1.108	1.551	0.18839	0.042605	M	1	1.03	Right	0.658
308	Est	Activity	3	8	4	0	0.051014	0	1.888	1.363	1.888	0.24433	0.21667	M	1	1.03	Right	0.97
308	Est	Activity	3	8	5	40	0.070704	0.417	1.621	1.186	2.92	0.26994	0.11808	M	1	1.03	Right	0.78
308	Est	Activity	3	8	6	0	0.050339	0	1.719	1.172	1.719	0.46306	0.25453	M	1	1.03	Right	0.875
308	Est	Activity	3	8	7	40	0.062692	0.123	1.866	1.435	1.866	0.12433	0.06148	M	1	1.03	Right	0.906
308	Est	Activity	3	8	8	0	0.052353	0.066	1.836	1.338	1.836	0.34386	0.047428	M	1	1.03	Right	0.933
308	Est	Activity	3	8	9	-40	0.058064	0.39	1.517	1.048	2.858	0.25001	0.097866	M	1	1.03	Right	0.626
308	Est	Activity	3	8	10	0	0.061675	0.062	1.795	1.278	1.795	0.24315	0.19603	M	1	1.03	Right	0.936
308	Est	Activity	3	8	11	-40	0.067031	0.265	1.577	1.108	2.904	0.22718	0.12727	M	1	1.03	Right	0.735
308	Est	Activity	3	8	12	0	0.040253	0	1.498	1.092	1.498	0	0	M	1	1.03	Right	0.016
308	Est	Activity	3	8	13	40	0.068041	0.463	1.545	1.139	1.545	0.22502	0.044845	M	1	1.03	Right	0.625
308	Est	Activity	3	8	14	0	0.053332	0.356	1.433	0.966	1.433	0.382	0.080318	M	1	1.03	Right	0.733
308	Est	Activity	3	8	15	-40	0.063042	0.344	1.984	1.563	1.984	0.11618	0.034279	M	1	1.03	Right	0.624
308	Est	Activity	3	8	16	0	0.046226	0.359	1.59	1.075	1.59	0.48632	0.19214	M	1	1.03	Right	0.827
308	Est	Activity	3	8	17	40	0.070068	0	2.027	1.594	2.027	0.17189	0.095609	M	1	1.03	Right	1.265
308	Est	Activity	3	8	18	0	0.05501	0.302	1.43	0.946	5.002	0.1459	0.038788	M	1	1.03	Right	0.498
308	Est	Activity	3	8	19	40	0.068158	0.288	1.728	1.258	1.728	0.21115	0.070876	M	1	1.03	Right	0.776
308	Est	Activity	3	8	20	0	0.049586	0.232	1.391	0.928	1.391	0.25023	0.11473	M	1	1.03	Right	0.641
308	C58	Demo	4	9	1	-40	0.064474	0.291	1.501	1.092	1.501	0.19442	0.0867	M	1	1	Right	0.639
308	C58	Demo	4	9	2	0	0.055568	0	1.841	1.463	1.841	0.22061	0.075249	M	1	1	Right	0.983
308	C58	Demo	4	9	3	40	0.073756	0.546	1.422	1.032	1.422	0.33984	0.1212	M	1	1	Right	0.672
308	C58	Demo	4	9	4	0	0.059583	0.326	1.075	0.692	1.075	0.22576	0.015963	M	1	1	Right	0.451
308	C58	Demo	4	9	5	40	0.069936	0.282	1.466	1.061	1.466	0.30289	0.10892	M	1	1	Right	0.857
308	C58	Demo	4	9	6	0	0.054615	0.312	1.301	0.906	2.481	0.30589	0.052172	M	1	1	Right	0.64
308	C58	Demo	4	9	7	-40	0.060273	0.186	1.67	1.326	3.682	0.14029	0.072441	M	1	1	Right	0.827
308	C58	Demo	4	9	8	0	0.03882	0	1.716	1.202	1.716	0.89413	0.19169	M	1	1	Right	1.077
308	C58	Activity	4	10	1	-40	0.064376	0.203	1.577	1.169	1.577	0.27694	0.14406	M	1	1	Right	0.843
308	C58	Activity	4	10	2	0	0.058736	0.248	1.388	1.014	1.388	0.31482	0.11204	M	1	1	Right	0.702
308	C58	Activity	4	10	3	40	0.070258	0.201	1.56	1.205	1.56	0.17838	0.083536	M	1	1	Right	0.817
308	C58	Activity	4	10	4	0	0.057199	0.421	1.156	0.765	2.247	0.28902	0.054417	M	1	1	Right	0.518
308	C58	Activity	4	10	5	40	0.061549	0.033	1.574	1.184	1.574	0.29656	0.12597	M	1	1	Right	0.932
308	C58	Activity	4	10	6	0	0.060257	0.296	1.404	1	1.404	0.22422	0.043575	M	1	1	Right	0.612
308	C58	Activity	4	10	7	40	0.072196	0.357	1.317	1	5.494	0.21495	0.093631	M	1	1	Right	0.583
308	C58	Activity	4	10	8	0	0.052728	0.216	1.506	1.01	2.762	0.17204	0.041039	M	1	1	Right	0.69
308	C58	Activity	4	10	9	40	0.067108	0.342	1.281	0.875	1.281	0.20672	0.078385	M	1	1	Right	0.609
308	C58	Activity	4	10	10	0	0.04589	0.284	1.262	0.857	1.262	0.3495	0.071727	M	1	1	Right	0.575
308	C58	Activity	4	10	11	-40	0.067949	0	1.948	1.526	1.948	0.18995	0.092627	M	1	1	Right	0.981
308	C58	Activity	4	10	12	0	0.059873	0	1.593	1.201	1.593	0.32566	0.19114	M	1	1	Right	0.908
308	C58	Activity	4	10	13	-40	0.061208	0.188	1.733	1.372	4.351	0.13903	0.057247	M	1	1	Right	0.982
308	C58	Activity	4	10	14	0	0.05273	0.293	1.31	0.936	1.31	0.3285	0.094107	M	1	1	Right	0.639
308	C58	Activity	4	10	15	40	0.076048	0.468	1.394	0.923	3.698	0.13658	0.023237	M	1	1	Right	0.468
308	C58	Activity	4	10	16	0	0.053149	0	1.713	1.325	2.899	0.30576	0.20967	M	1	1	Right	1.06
308	C58	Activity	4	10	17	-40	0.067741	0.376	1.529	1.107	1.529	0.11631	0.011767	M	1	1	Right	0.576
308	C58	Activity	4	10	18	0	0.054923	0.331	1.073	0.745	1.073	0.21219	0.054178	M	1	1	Right	0.511
308	C58	Activity	4	10	19	-40	0.068581	0.437	1.548	1.123	1.548	0.18032	0.059703	M	1	1	Right	0.628
308	C58	Activity	4	10	20	0	0.060337	0.889	1.172	0.795	2.247	0.32516	0.070823	M	1	1	Right	0.53
308	C58	Activity	4	11	1	-40	0.06594	0.39	1.297	0.889	3.417	0.19835	0.089644	M	1	1	Right	0.549
308	C58	Activity	4	11	2	0	0.048244	0	1.825	1.404	1.825	0.45369	0.24134	M	1	1	Right	1.029
308	C58	Activity	4	11	3	40	0.069373	0.155	1.638	1.331	9.114	0.21093	0.078526	M	1	1	Right	0.921
308	C58	Activity	4	11	4	0	0.058029	0.084	1.715	1.306	1.715	0.17499	0.063894	M	1	1	Right	0.666
308	C58	Activity	4	11	5	40	0.058876	0.655	1.481	0.953	1.481	0.29787	0.099932	M	1	1	Right	0.718
308	C58	Activity	4	11	6	0	0.061353	0.376	1.36	0.956	1.36	0.22182	0.046267	M	1	1	Right	0.577
308	C58	Activity	4	11	7	40	0.059531	0	1.499	1.092	1.499	0.41546	0.15384	M	1	1	Right	0.94
308	C58	Activity	4	11	8	0	0.066769	0.295	1.296	0.907	2.748	0.30487	0.1168	M	1	1	Right	0.642
308	C58	Activity	4	11	9	40	0.060841	0.296	1.328	0.88	1.328	0.27849	0.099932	M	1	1	Right	0.656
308	C58	Activity	4	11	10	0	0.052845	0	1.19	0.923	1.19	0	0	M	1	1	Right	0.015
308	C58	Activity	4	11	11	40	0.068186	0.284	1.48	1.073	1.48	0.17552	0.061741	M	1	1	Right	0.653
308	C58	Activity	4	11	12	0	0.045186	0	0.873	0.67	0.873	0	0	M	1	1	Right	0.015
308	C58	Activity	4	11	13	-40	0.075055	0.263	1.686	1.342	2.888	0.080125	0.034068	M	1	1	Right	0.64
308	C58	Activity	4	11	14	0	0.057308	0.313	1.264	0.921	2.262	0.25171	0.12957	M	1	1	Right	0.64
308	C58	Activity	4	11	15	-40	0.069487	0.365	1.448	1.058	1.448	0.23366	0.082646	M	1	1	Right	0.68
308	C58	Activity	4	11	16	0	0.077838	0.328	1.204	0.78	1.204	0.26712	0.11495	M	1	1	Right	0.548
308	C58	Activity	4	11	17	-40	0.058844	0.05	1.774	1.462	1.774	0.18638	0.093399	M	1	1	Right	0.963
308	C58	Activity	4	11	18	0	0.05518	0.284	2.027	1.09	2.027	0.17699	0.05621	M	1	1	Right	0.467
308	C58	Activity	4	11	19	-40	0.064927	0.231	1.516	1.139	1.516	0.36408	0.11372	M	1	1	Right	0.736
308	C58	Activity	4	11	20	0	0.050696	0	1.717	1.287	1.717	0.26065	0.092228	M	1	1	Right	1.029
308	C58	Activity	4	12	1	-40	0.060366	0.357	1.579	1.253	1.579	0.10955	0.051677	M	1	1	Right	0.702
308	C58	Activity	4	12	2	0	0.061472	0.296	1.513	1.062	1.513	0.32491	0.099677	M	1	1	Right	0.718
308	C58	Activity	4	12	3	-40	0.058534	0.186	1.639	1.296	1.639	0.24996	0.054318	M	1	1	Right	0.736
308	C58	Activity	4	12	4	0	0.054462	0.28	1.392	0.979	1.392	0.03544	0.015999	M	1	1	Right	0.295
308	C58	Activity	4	12	5	40	0.078377	0	1.543	1.169	2.23	0.22935	0.19951	M	1	1	Right	0.389
308	C58	Activity	4	12	6	0	0.055645	0.266	1.436	1.03	1.436	0.21153	0.066317	M	1	1	Right	0.685
308	C58	Activity	4	12	7	40	0.068547	0.515	3.122	1.373	4.325	0.11783	0.02606	M	1	1	Right	0.453
308	C58	Activity	4	12	8	0	0.052633	0.284	1.405	1.026	1.405	0.17563	0.06563	M	1	1	Right	0.544
308	C58	Activity	4	12	9	-40	0.066999	0.219	1.624	1.235	1.624	0.19039	0.098526	M	1	1	Right	0.86
308	C58	Activity	4	12	10	0	0.054169	0.281	1.467	1.094	1.467	0.21439	0.037387	M	1	1	Right	0.534
308	C58	Activity	4	12	11	40	0.067485	0.156	1.482	1.052	2.528	0.26939	0.03532	M	1	1	Right	0.735
308	C58	Activity	4	12	12	0	0.057098	0.25	1.174	0.767	2.822	0.37583	0.12617	M	1	1	Right	0.576
308	C58	Activity	4	12	13	-40	0.052487	0.077	1.875	1.547	3.396	0.43736	0.13697	M	1	1	Right	1.25
308	C58	Activity	4	12	14	0	0.064661	0.391	1.168	0.778	1.168	0.19526	0.083469	M	1	1	Right	0.533
308	C58	Activity	4	12	15	40	0.062855	0.191	1.432	1.026	2.476	0.48061	0.11802	M	1	1	Right	0.838
308	C58	Activity	4	12	16	0	0.031856	0.043	1.606	1.247	3.12	0.95231	0.080427	M	1	1	Right	1.154
308	C58	Activity	4	12	17	-40	0.056365	0.313	1.358	1.045	1.358	0.26499	0.098808	M	1	1	Right	0.656
308	C58	Activity	4	12	18	0	0.066304	0.203	1.622	1.204	1.622	0.21217	0.096102	M	1	1	Right	0.794
308	C58	Activity	4	12	19	40	0.066722	0	1.678	1.274	1.678	0.29244	0.13642	M	1	1	Right	0.991
308	C58	Activity	4	12	20	0	0.054983	0.111	1.418	0.955	1.418	0.21199	0.084735	M	1	1	Right	0.732
308	C34	Demo	5	13	1	40	0.068646	0.317	1.219	1.092	1.873	0.29581	0.14823	M	1	1	Right	0.546
308	C34	Demo	5	13	2	0	0.05039	0.267	1.067	0.888	1.067	0.33941	0.10271	M	1	1	Right	0.563
308	C34	Demo	5	13	3	40	0.064646	0.407	1.2	1.001	4.616	0.15476	0.1286	M	1	1	Right	0.609
308	C34	Demo	5	13	4	0	0.06344	0.232	1.185	0.997	1.185	0.15905	0.079294	M	1	1	Right	0.579
308	C34	Demo	5	13	5	-40	0.066758	0.345	1.278	1.077	1.278	0.22537	0.1386	M	1	1	Right	0.685
308	C34	Demo	5	13	6	0	0.086738	0	1.31	1.091	1.886	0.1266	0.20137	M	1	1	Right	0.663
308	C34	Demo	5	13	7	-40	0.052836	0.291	1.577	1.357	1.577	0.13751	0.084375	M	1	1	Right	0.595
308	C34	Demo	5	13	8	0	0.054971	0.259	1.355	1.168	1.355	0.13866	0.12158	M	1	1	Right	0.765
308	C34	Activity	5	14	1	40	0.064535	0.344	1.2	1.013	2.884	0.17566	0.076668	M	1	1	Right	0.653
308	C34	Activity	5	14	2	0	0.060345	0.313	1.061	0.874	1.061	0.21005	0.12332	M	1	1	Right	0.488
308	C34	Activity	5	14	3	40	0.063875	0.376	1.482	1.299	8.204	0.13165	0.084909	M	1	1	Right	0.716
308	C34	Activity	5	14	4	0	0.069793	0.391	1.154	0.982	1.154	0.23204	0.11221	M	1	1	Right	0.67
308	C34	Activity	5	14	5	-40	0.067566	0.404	1.574	1.37	1.574	0.13246	0.094134	M	1	1	Right	0.825
308	C34	Activity	5	14	6	0	0.066215	0.283	1.527	1.323	1.527	0.17523	0.12056	M	1	1	Right	0.705
308	C34	Activity	5	14	7	-40	0.062432	0.183	2.138	1.966	2.138	0.015491	0.011875	M	1	1	Right	0.611
308	C34	Activity	5	14	8	0	0.056758	0	1.577	1.35	1.577	0.35974	0.29973	M	1	1	Right	1.006
308	C34	Activity	5	14	9	40	0.058733	0.234	1.157	0.952	1.157	0.56777	0.30361	M	1	1	Right	0.753
308	C34	Activity	5	14	10	0	0.059298	0.266	0.982	0.749	0.982	0.2345	0.15038	M	1	1	Right	0.516
308	C34	Activity	5	14	11	40	0.0535	0.142	1.261	1.106	6.551	0.27253	0.18837	M	1	1	Right	0.824
308	C34	Activity	5	14	12	0	0.059847	0	1.387	1.109	1.387	0	0	M	1	1	Right	0.014
308	C34	Activity	5	14	13	-40	0.068723	0.499	1.2	1.045	4.928	0.23713	0.11634	M	1	1	Right	0.675
308	C34	Activity	5	14	14	0	0.0529	0.299	1.106	0.919	1.106	0.44161	0.21494	M	1	1	Right	0.763
308	C34	Activity	5	14	15	-40	0.061438	0.263	1.389	1.217	1.389	0.20258	0.13384	M	1	1	Right	0.734
308	C34	Activity	5	14	16	0	0.076823	0	1.635	1.418	1.635	0.11736	0.064347	M	1	1	Right	0.809
308	C34	Activity	5	14	17	40	0.068445	0.313	1.233	1.091	1.233	0.23966	0.17184	M	1	1	Right	0.747
308	C34	Activity	5	14	18	0	0.053316	0	1.965	1.808	3.182	0	0	M	1	1	Right	0.017
308	C34	Activity	5	14	19	-40	0.061909	0	1.839	1.64	4.742	0.17482	0.12027	M	1	1	Right	1.076
308	C34	Activity	5	14	20	0	0.073055	0	1.544	1.342	1.544	0.29107	0.20158	M	1	1	Right	0.902
308	C34	Activity	5	15	1	-40	0.062134	0	1.654	1.442	1.654	0.32494	0.30994	M	1	1	Right	1.068
308	C34	Activity	5	15	2	0	0.053317	0.333	1.186	1.025	1.186	0.16997	0.06913	M	1	1	Right	0.603
308	C34	Activity	5	15	3	40	0.06595	0.109	1.842	1.638	8.145	0.11189	0.095229	M	1	1	Right	1.14
308	C34	Activity	5	15	4	0	0.05736	0.109	1.171	0.985	1.171	0.36898	0.25079	M	1	1	Right	0.81
308	C34	Activity	5	15	5	-40	0.058692	0.345	1.355	1.213	1.355	0.32888	0.18746	M	1	1	Right	0.918
308	C34	Activity	5	15	6	0	0.05901	0.389	1.322	1.068	1.322	0.16128	0.06709	M	1	1	Right	0.545
308	C34	Activity	5	15	7	-40	0.062513	0.414	1.404	1.22	1.404	0.12894	0.059403	M	1	1	Right	0.719
308	C34	Activity	5	15	8	0	0.0778	0.437	1.218	1.017	1.218	0.26789	0.16639	M	1	1	Right	0.675
308	C34	Activity	5	15	9	40	0.068958	0.219	1.652	1.435	1.652	0.20104	0.13266	M	1	1	Right	0.885
308	C34	Activity	5	15	10	0	0.06992	0.438	1.045	0.873	1.045	0.18547	0.078314	M	1	1	Right	0.562
308	C34	Activity	5	15	11	40	0.059056	0.265	1.232	1.014	3.275	0.19328	0.12151	M	1	1	Right	0.734
308	C34	Activity	5	15	12	0	0.085821	0.359	1.061	0.874	1.72	0.16738	0.036071	M	1	1	Right	0.5
308	C34	Activity	5	15	13	-40	0.067517	0.324	1.56	1.405	1.56	0.10331	0.068558	M	1	1	Right	0.719
308	C34	Activity	5	15	14	0	0.067678	0.342	1.171	0.955	1.171	0.29625	0.12741	M	1	1	Right	0.61
308	C34	Activity	5	15	15	40	0.067318	0.134	1.778	1.591	1.778	0.14859	0.10616	M	1	1	Right	1.061
308	C34	Activity	5	15	16	0	0.061522	0.359	1.328	1.154	1.328	0.11309	0.037971	M	1	1	Right	0.688
308	C34	Activity	5	15	17	-40	0.061138	0.202	1.886	1.731	2.778	0.098922	0.077133	M	1	1	Right	1.094
308	C34	Activity	5	15	18	0	0.044299	0.237	1.418	1.173	1.418	0.6024	0.55117	M	1	1	Right	0.999
308	C34	Activity	5	15	19	40	0.078746	0.091	1.497	1.263	1.497	0.017752	0.0027233	M	1	1	Right	0.379
308	C34	Activity	5	15	20	0	0.034151	0.124	1.262	1.03	2.448	1.0954	0.35998	M	1	1	Right	0.983
308	C34	Activity	5	16	1	-40	0.067902	0.389	1.434	1.278	1.434	0.1839	0.10218	M	1	1	Right	0.717
308	C34	Activity	5	16	2	0	0.050658	0.17	1.249	1.045	1.249	0.27118	0.18795	M	1	1	Right	0.702
308	C34	Activity	5	16	3	40	0.074309	0.375	1.294	1.139	1.999	0.14889	0.08399	M	1	1	Right	0.718
308	C34	Activity	5	16	4	0	0.050913	0	1.25	1.108	1.25	0	0	M	1	1	Right	0.019
308	C34	Activity	5	16	5	-40	0.068524	0.151	1.503	1.265	1.503	0.12033	0.077363	M	1	1	Right	0.859
308	C34	Activity	5	16	6	0	0.058517	0.189	2.337	2.196	2.337	0.38623	0.24847	M	1	1	Right	1.041
308	C34	Activity	5	16	7	40	0.064511	0.122	1.466	1.316	6.399	0.32886	0.21466	M	1	1	Right	0.951
308	C34	Activity	5	16	8	0	0.058371	0.249	1.107	0.906	1.107	0.19945	0.11233	M	1	1	Right	0.627
308	C34	Activity	5	16	9	40	0.063394	0	1.67	1.491	2.373	0.30426	0.22671	M	1	1	Right	1.155
308	C34	Activity	5	16	10	0	0.049759	0.249	1.06	0.885	1.06	0.26724	0.12795	M	1	1	Right	0.485
308	C34	Activity	5	16	11	-40	0.052323	0	1.776	1.577	1.776	0.26256	0.16058	M	1	1	Right	1.141
308	C34	Activity	5	16	12	0	0.060065	0.539	1.069	0.851	1.069	0.25658	0.12424	M	1	1	Right	0.522
308	C34	Activity	5	16	13	40	0.062239	0	1.669	1.307	3.271	0.19043	0.14308	M	1	1	Right	0.931
308	C34	Activity	5	16	14	0	0.042223	0	1.591	1.39	1.591	0.44594	0.27252	M	1	1	Right	1.046
308	C34	Activity	5	16	15	-40	0.067342	0.032	1.609	1.389	1.609	0.28744	0.16364	M	1	1	Right	0.906
308	C34	Activity	5	16	16	0	0.075668	0.295	0.966	0.781	0.966	0.047378	0.016589	M	1	1	Right	0.298
308	C34	Activity	5	16	17	-40	0.0589	0.331	0.994	0.793	0.994	0.41448	0.071238	M	1	1	Right	0.541
308	C34	Activity	5	16	18	0	0.086352	0	1.458	1.241	1.458	0.079303	0.11641	M	1	1	Right	0.835
308	C34	Activity	5	16	19	40	0.062751	0.454	1.356	1.138	4.803	0.58191	0.31422	M	1	1	Right	0.951
308	C34	Activity	5	16	20	0	0.054585	0	1.359	1.186	1.359	0.11597	0.026447	M	1	1	Right	0.267
309	Cal	Activity	1	1	1	40	0.05746	0.089	3.013	3.013	4.633	0.28114	0.28114	M	1	1	Right	0.873
309	Cal	Activity	1	1	2	-40	0.12131	0.029	1.876	1.876	3.183	0.23785	0.23785	M	1	1	Right	0.984
309	C34	Demo	2	2	1	40	0.055045	0.33	1.123	0.965	1.123	0.32246	0.13882	M	1	1	Right	0.466
309	C34	Demo	2	2	2	0	0.058708	0.267	0.856	0.646	0.856	0.70503	0.32924	M	1	1	Right	0.497
309	C34	Demo	2	2	3	-40	0.069364	0.075	1.232	0.971	1.232	0.46327	0.21621	M	1	1	Right	0.688
309	C34	Demo	2	2	4	0	0.044253	0.155	0.965	0.748	0.965	0.66303	0.26671	M	1	1	Right	0.654
309	C34	Demo	2	2	5	-40	0.063879	0.517	1.218	1.01	1.218	0.45519	0.1985	M	1	1	Right	0.608
309	C34	Demo	2	2	6	0	0.060669	0.252	0.777	0.56	1.327	1.0287	0.43244	M	1	1	Right	0.496
309	C34	Demo	2	2	7	40	0.066143	0.078	1.304	1.093	2.328	0.31904	0.14098	M	1	1	Right	0.686
309	C34	Demo	2	2	8	0	0.059574	0.252	0.95	0.716	0.95	0.46175	0.23181	M	1	1	Right	0.559
309	C34	Activity	2	3	1	40	0.06212	0.36	1.015	0.83	1.015	0.25645	0.15932	M	1	1	Right	0.623
309	C34	Activity	2	3	2	0	0.057682	0.264	0.704	0.5	1.221	0.89131	0.31912	M	1	1	Right	0.421
309	C34	Activity	2	3	3	-40	0.071028	0.234	0.827	0.608	2.076	0.44383	0.20031	M	1	1	Right	0.456
309	C34	Activity	2	3	4	0	0.066902	0	1.138	0.921	1.138	0.53314	0.33022	M	1	1	Right	0.794
309	C34	Activity	2	3	5	-40	0.059398	0.277	0.958	0.717	2.542	0.54849	0.26077	M	1	1	Right	0.531
309	C34	Activity	2	3	6	0	0.069189	0.273	0.849	0.587	0.849	0.60903	0.25103	M	1	1	Right	0.416
309	C34	Activity	2	3	7	40	0.065514	0	2.464	2.385	2.464	0.22562	0.14158	M	1	1	Right	0.772
309	C34	Activity	2	3	8	0	0.056003	0	1.248	1.076	1.248	0.31255	0.23086	M	1	1	Right	0.843
309	C34	Activity	2	3	9	40	0.057096	0.093	1.484	1.187	2.67	0.91955	0.64309	M	1	1	Right	0.937
309	C34	Activity	2	3	10	0	0.06378	0.251	0.923	0.686	0.923	0.3598	0.15941	M	1	1	Right	0.484
309	C34	Activity	2	3	11	40	0.060725	0.171	1.062	0.826	1.062	0.35151	0.13515	M	1	1	Right	0.609
309	C34	Activity	2	3	12	0	0.062609	0	1.034	0.813	1.53	0.69945	0.40029	M	1	1	Right	0.722
309	C34	Activity	2	3	13	-40	0.06896	0.311	1.046	0.83	1.046	0.29603	0.16439	M	1	1	Right	0.611
309	C34	Activity	2	3	14	0	0.063602	0.298	1.015	0.795	1.015	0.35266	0.18662	M	1	1	Right	0.563
309	C34	Activity	2	3	15	-40	0.061135	0	1.326	1.061	1.326	0.32114	0.21328	M	1	1	Right	0.814
309	C34	Activity	2	3	16	0	0.056814	0.331	0.887	0.698	0.887	0.35947	0.16354	M	1	1	Right	0.511
309	C34	Activity	2	3	17	40	0.059218	0.296	0.846	0.639	1.546	0.53475	0.2487	M	1	1	Right	0.514
309	C34	Activity	2	3	18	0	0.056277	0	1.119	0.887	1.119	0.39222	0.20919	M	1	1	Right	0.696
309	C34	Activity	2	3	19	-40	0.072469	0.298	1.078	0.78	1.078	0.23747	0.0987	M	1	1	Right	0.529
309	C34	Activity	2	3	20	0	0.068939	0.081	1.888	0.918	1.888	0.34936	0.18185	M	1	1	Right	0.689
309	C34	Activity	2	4	1	40	0.062285	0.73	0.858	0.624	0.858	0.12945	0.072721	M	1	1	Right	0.313
309	C34	Activity	2	4	2	0	0.053884	0	1.073	0.84	1.073	0.54844	0.25566	M	1	1	Right	0.702
309	C34	Activity	2	4	3	-40	0.067211	0.33	0.793	0.557	0.793	0.16613	0.0707	M	1	1	Right	0.324
309	C34	Activity	2	4	4	0	0.066405	0	1.246	1.02	1.246	0.39325	0.21886	M	1	1	Right	0.78
309	C34	Activity	2	4	5	40	0.063707	0.111	1.06	0.857	1.06	0.42678	0.18293	M	1	1	Right	0.607
309	C34	Activity	2	4	6	0	0.059993	0.266	1.075	0.811	1.075	0.22013	0.11092	M	1	1	Right	0.549
309	C34	Activity	2	4	7	40	0.059833	0.028	1.232	1.044	1.232	0.2773	0.12637	M	1	1	Right	0.773
309	C34	Activity	2	4	8	0	0.051959	0.281	0.876	0.654	0.876	0.44657	0.18409	M	1	1	Right	0.484
309	C34	Activity	2	4	9	-40	0.069556	0.235	1.162	0.963	1.162	0.1799	0.048645	M	1	1	Right	0.467
309	C34	Activity	2	4	10	0	0.065128	0.202	0.952	0.721	0.952	0.48848	0.20539	M	1	1	Right	0.548
309	C34	Activity	2	4	11	40	0.060026	0.032	1.217	1.015	1.217	0.34552	0.18714	M	1	1	Right	0.779
309	C34	Activity	2	4	12	0	0.061246	0.233	0.974	0.751	0.974	0.38269	0.19175	M	1	1	Right	0.518
309	C34	Activity	2	4	13	-40	0.065518	0.125	1.184	0.966	1.184	0.17021	0.06486	M	1	1	Right	0.482
309	C34	Activity	2	4	14	0	0.069199	0.236	0.919	0.685	0.919	0.37043	0.18331	M	1	1	Right	0.529
309	C34	Activity	2	4	15	-40	0.067318	0.45	1.045	0.841	1.045	0.28948	0.12355	M	1	1	Right	0.562
309	C34	Activity	2	4	16	0	0.060405	0.07	1.045	0.812	1.045	0.45551	0.21963	M	1	1	Right	0.643
309	C34	Activity	2	4	17	-40	0.064596	0.077	1.139	0.938	1.139	0.42183	0.19987	M	1	1	Right	0.75
309	C34	Activity	2	4	18	0	0.059001	0.203	0.846	0.64	1.279	0.66487	0.29058	M	1	1	Right	0.545
309	C34	Activity	2	4	19	40	0.056997	0.33	1.013	0.78	1.013	0.54175	0.33047	M	1	1	Right	0.606
309	C34	Activity	2	4	20	0	0.063407	0.252	0.761	0.513	1.684	0.24555	0.15953	M	1	1	Right	0.341
309	C34	Activity	2	5	1	40	0.062408	0.041	1.326	1.14	1.326	0.28402	0.15385	M	1	1	Right	0.752
309	C34	Activity	2	5	2	0	0.059946	0.229	0.812	0.595	0.812	0.40986	0.11807	M	1	1	Right	0.424
309	C34	Activity	2	5	3	40	0.055312	0.384	1.428	1.176	1.428	0.32694	0.1655	M	1	1	Right	0.462
309	C34	Activity	2	5	4	0	0.064971	0.126	1.169	0.967	1.169	0.25979	0.15774	M	1	1	Right	0.733
309	C34	Activity	2	5	5	-40	0.074191	0.35	0.953	0.717	2.186	0.32458	0.16388	M	1	1	Right	0.553
309	C34	Activity	2	5	6	0	0.063056	0.144	0.993	0.759	0.993	0.51431	0.22122	M	1	1	Right	0.603
309	C34	Activity	2	5	7	40	0.059599	0	1.358	1.156	1.358	0.25987	0.14814	M	1	1	Right	0.83
309	C34	Activity	2	5	8	0	0.060044	0.266	1.2	0.996	1.2	0.17474	0.10736	M	1	1	Right	0.562
309	C34	Activity	2	5	9	-40	0.066036	0.589	1.077	0.829	2.469	0.043562	0.054181	M	1	1	Right	0.312
309	C34	Activity	2	5	10	0	0.047278	0	0.968	0.746	0.968	0.55383	0.40149	M	1	1	Right	0.637
309	C34	Activity	2	5	11	40	0.061111	0.28	1.078	0.844	1.078	0.1939	0.10042	M	1	1	Right	0.64
309	C34	Activity	2	5	12	0	0.062339	0.269	0.995	0.761	2.213	0.2822	0.12839	M	1	1	Right	0.465
309	C34	Activity	2	5	13	-40	0.063417	0.187	1.328	1.187	1.328	0.17585	0.083131	M	1	1	Right	0.61
309	C34	Activity	2	5	14	0	0.066551	0.043	1.437	1.218	1.437	0.2227	0.12526	M	1	1	Right	0.843
309	C34	Activity	2	5	15	-40	0.063767	0.466	1.187	0.968	2.327	0.28457	0.17747	M	1	1	Right	0.657
309	C34	Activity	2	5	16	0	0.058505	0.285	0.934	0.715	0.934	0.21874	0.088793	M	1	1	Right	0.432
309	C34	Activity	2	5	17	40	0.061797	0.272	1.117	0.898	1.117	0.33855	0.16279	M	1	1	Right	0.524
309	C34	Activity	2	5	18	0	0.054912	0.187	1.003	0.815	1.003	0.34554	0.19273	M	1	1	Right	0.623
309	C34	Activity	2	5	19	-40	0.062824	0.188	1.358	1.155	1.358	0.14867	0.092364	M	1	1	Right	0.701
309	C34	Activity	2	5	20	0	0.065072	0	1.297	1.046	1.297	0.29401	0.14927	M	1	1	Right	0.804
309	CoP10	Demo	3	6	1	-40	0.067387	0.686	0.954	0.954	1.574	0.47694	0.47694	M	1	1	Right	0.7
309	CoP10	Demo	3	6	2	0	0.056494	0.545	1.013	1.013	1.013	0.30815	0.30815	M	1	1	Right	0.796
309	CoP10	Demo	3	6	3	40	0.064597	0.218	1.7	1.7	1.7	0.18985	0.18985	M	1	1	Right	0.575
309	CoP10	Demo	3	6	4	0	0.051034	0	0.959	0.959	0.959	0.56907	0.56907	M	1	1	Right	0.83
309	CoP10	Demo	3	6	5	-40	0.068882	0.25	0.69	0.69	0.69	0.33378	0.33378	M	1	1	Right	0.498
309	CoP10	Demo	3	6	6	0	0.054139	0.247	0.574	0.574	0.574	0.3634	0.3634	M	1	1	Right	0.418
309	CoP10	Demo	3	6	7	40	0.06474	0.389	0.847	0.847	0.847	0.45323	0.45323	M	1	1	Right	0.608
309	CoP10	Demo	3	6	8	0	0.04527	0	0.842	0.842	0.842	0.69351	0.69351	M	1	1	Right	0.682
309	CoP10	Activity	3	7	1	40	0.059969	0.392	0.607	0.607	0.607	0.4824	0.4824	M	1	1	Right	0.403
309	CoP10	Activity	3	7	2	0	0.057691	0.281	0.607	0.607	0.607	0.4316	0.4316	M	1	1	Right	0.437
309	CoP10	Activity	3	7	3	40	0.06047	0.344	1.079	1.079	2.199	0.16008	0.16008	M	1	1	Right	0.537
309	CoP10	Activity	3	7	4	0	0.055275	0.141	0.982	0.982	0.982	0.29198	0.29198	M	1	1	Right	0.732
309	CoP10	Activity	3	7	5	-40	0.066937	0.095	1.105	1.105	1.105	0.25257	0.25257	M	1	1	Right	0.794
309	CoP10	Activity	3	7	6	0	0.058053	0.331	0.605	0.605	0.605	0.31619	0.31619	M	1	1	Right	0.37
309	CoP10	Activity	3	7	7	40	0.064312	0.362	0.995	0.995	0.995	0.13083	0.13083	M	1	1	Right	0.528
309	CoP10	Activity	3	7	8	0	0.049413	0.137	0.843	0.843	0.843	0.35144	0.35144	M	1	1	Right	0.62
309	CoP10	Activity	3	7	9	-40	0.068523	0.088	1.027	1.027	1.027	0.2912	0.2912	M	1	1	Right	0.712
309	CoP10	Activity	3	7	10	0	0.051557	0	0.872	0.872	0.872	0.48583	0.48583	M	1	1	Right	0.733
309	CoP10	Activity	3	7	11	40	0.067045	0.156	1.178	1.178	1.178	0.23322	0.23322	M	1	1	Right	0.671
309	CoP10	Activity	3	7	12	0	0.042829	0.247	0.576	0.576	0.576	0.44074	0.44074	M	1	1	Right	0.47
309	CoP10	Activity	3	7	13	-40	0.07082	0.261	1.452	1.452	1.452	0.16607	0.16607	M	1	1	Right	0.531
309	CoP10	Activity	3	7	14	0	0.062014	0.046	1.09	1.09	1.09	0.30212	0.30212	M	1	1	Right	0.824
309	CoP10	Activity	3	7	15	40	0.070825	0.284	0.954	0.954	0.954	0.18461	0.18461	M	1	1	Right	0.516
309	CoP10	Activity	3	7	16	0	0.056233	0	0.951	0.951	1.746	0.38483	0.38483	M	1	1	Right	0.72
309	CoP10	Activity	3	7	17	-40	0.06628	0.269	1.073	1.073	1.073	0.19702	0.19702	M	1	1	Right	0.588
309	CoP10	Activity	3	7	18	0	0.058519	0.222	0.666	0.666	0.666	0.3791	0.3791	M	1	1	Right	0.496
309	CoP10	Activity	3	7	19	-40	0.061028	0.484	0.921	0.921	2.544	0.40033	0.40033	M	1	1	Right	0.67
309	CoP10	Activity	3	7	20	0	0.050299	0.172	1.022	1.022	1.022	0.24387	0.24387	M	1	1	Right	0.64
309	CoP10	Activity	3	8	1	-40	0.062328	0	1.064	1.064	1.064	0.47306	0.47306	M	1	1	Right	0.908
309	CoP10	Activity	3	8	2	0	0.065538	0.274	0.795	0.795	0.795	0.2705	0.2705	M	1	1	Right	0.514
309	CoP10	Activity	3	8	3	-40	0.058504	0.25	1.096	1.096	1.096	0.17233	0.17233	M	1	1	Right	0.78
309	CoP10	Activity	3	8	4	0	0.052171	0	1.015	1.015	1.015	0.36244	0.36244	M	1	1	Right	0.86
309	CoP10	Activity	3	8	5	40	0.068518	0	1.465	1.465	1.465	0.20598	0.20598	M	1	1	Right	0.766
309	CoP10	Activity	3	8	6	0	0.054358	0.176	0.745	0.745	0.745	0.47734	0.47734	M	1	1	Right	0.619
309	CoP10	Activity	3	8	7	40	0.057673	0.157	0.858	0.858	0.858	0.62452	0.62452	M	1	1	Right	0.637
309	CoP10	Activity	3	8	8	0	0.052776	0.297	0.546	0.546	0.546	0.31334	0.31334	M	1	1	Right	0.406
309	CoP10	Activity	3	8	9	40	0.060934	0.047	1.249	1.249	1.249	0.26899	0.26899	M	1	1	Right	0.704
309	CoP10	Activity	3	8	10	0	0.051065	0.249	0.609	0.609	0.609	0.47011	0.47011	M	1	1	Right	0.504
309	CoP10	Activity	3	8	11	-40	0.067194	0.64	0.485	0.485	5.147	0.0095984	0.0095984	M	1	1	Right	0.124
309	CoP10	Activity	3	8	12	0	0.062991	0.408	0.76	0.76	0.76	0.24071	0.24071	M	1	1	Right	0.45
309	CoP10	Activity	3	8	13	40	0.066601	0.294	0.753	0.753	0.753	0.36722	0.36722	M	1	1	Right	0.555
309	CoP10	Activity	3	8	14	0	0.058726	0.377	0.56	0.56	0.56	0.77341	0.77341	M	1	1	Right	0.466
309	CoP10	Activity	3	8	15	40	0.059998	0.392	0.84	0.84	0.84	0.32	0.32	M	1	1	Right	0.528
309	CoP10	Activity	3	8	16	0	0.053138	0.309	0.671	0.671	0.671	0.46644	0.46644	M	1	1	Right	0.515
309	CoP10	Activity	3	8	17	-40	0.063963	0.311	0.765	0.765	0.765	0.30213	0.30213	M	1	1	Right	0.515
309	CoP10	Activity	3	8	18	0	0.063814	0.206	0.638	0.638	1.589	0.6121	0.6121	M	1	1	Right	0.513
309	CoP10	Activity	3	8	19	-40	0.063681	0.126	1.047	1.047	1.545	0.31414	0.31414	M	1	1	Right	0.676
309	CoP10	Activity	3	8	20	0	0.062689	0.214	0.92	0.92	0.92	0.25325	0.25325	M	1	1	Right	0.715
309	CoP10	Activity	3	9	1	40	0.062942	0.404	0.593	0.593	0.593	0.45049	0.45049	M	1	1	Right	0.423
309	CoP10	Activity	3	9	2	0	0.045293	0.155	0.871	0.871	0.871	0.68967	0.68967	M	1	1	Right	0.7
309	CoP10	Activity	3	9	3	-40	0.067937	0	1.141	1.141	1.141	0.34896	0.34896	M	1	1	Right	0.907
309	CoP10	Activity	3	9	4	0	0.056694	0.223	0.573	0.573	0.573	0.4473	0.4473	M	1	1	Right	0.434
309	CoP10	Activity	3	9	5	-40	0.061459	0.091	0.968	0.968	1.78	0.42303	0.42303	M	1	1	Right	0.687
309	CoP10	Activity	3	9	6	0	0.058931	0	0.902	0.902	0.902	0.63785	0.63785	M	1	1	Right	0.794
309	CoP10	Activity	3	9	7	40	0.066106	0	1.312	1.312	1.312	0.21382	0.21382	M	1	1	Right	0.77
309	CoP10	Activity	3	9	8	0	0.064076	0.294	0.827	0.827	0.827	0.26435	0.26435	M	1	1	Right	0.484
309	CoP10	Activity	3	9	9	40	0.061186	0	1.28	1.28	1.28	0.27019	0.27019	M	1	1	Right	0.781
309	CoP10	Activity	3	9	10	0	0.060917	0	0.967	0.967	0.967	0.39588	0.39588	M	1	1	Right	0.811
309	CoP10	Activity	3	9	11	-40	0.067103	0.186	1.294	1.294	1.294	0.14538	0.14538	M	1	1	Right	0.716
309	CoP10	Activity	3	9	12	0	0.067145	0.144	0.92	0.92	0.92	0.3018	0.3018	M	1	1	Right	0.623
309	CoP10	Activity	3	9	13	40	0.063171	0.329	0.814	0.814	0.814	0.31343	0.31343	M	1	1	Right	0.561
309	CoP10	Activity	3	9	14	0	0.059765	0.339	0.749	0.749	0.749	0.50191	0.50191	M	1	1	Right	0.577
309	CoP10	Activity	3	9	15	40	0.060681	0.375	0.985	0.985	0.985	0.18386	0.18386	M	1	1	Right	0.547
309	CoP10	Activity	3	9	16	0	0.048701	0.263	0.563	0.563	0.563	0.43588	0.43588	M	1	1	Right	0.442
309	CoP10	Activity	3	9	17	-40	0.070593	0.267	0.838	0.838	0.838	0.30469	0.30469	M	1	1	Right	0.576
309	CoP10	Activity	3	9	18	0	0.066392	0.236	0.717	0.717	0.717	0.36224	0.36224	M	1	1	Right	0.514
309	CoP10	Activity	3	9	19	-40	0.05954	0.262	1.06	1.06	1.06	0.24326	0.24326	M	1	1	Right	0.645
309	CoP10	Activity	3	9	20	0	0.057887	0.265	0.654	0.654	0.654	0.37154	0.37154	M	1	1	Right	0.485
309	Est	Demo	4	10	1	-40	0.06168	0.186	1.657	1.109	1.657	0.36253	0.12862	M	1	1.02	Right	0.765
309	Est	Demo	4	10	2	0	0.072792	0.143	1.337	0.809	2.541	0.41708	0.13799	M	1	1.02	Right	0.688
309	Est	Demo	4	10	3	40	0.058436	0.329	1.03	0.559	1.03	0.7694	0.21411	M	1	1.02	Right	0.483
309	Est	Demo	4	10	4	0	0.056604	0.033	1.34	0.858	2.671	0.98449	0.23912	M	1	1.02	Right	0.753
309	Est	Demo	4	10	5	40	0.057934	0.265	1.077	0.62	2.652	1.1652	0.15826	M	1	1.02	Right	0.565
309	Est	Demo	4	10	6	0	0.060944	0.248	1.134	0.686	1.134	0.65111	0.21015	M	1	1.02	Right	0.579
309	Est	Demo	4	10	7	-40	0.06253	0.205	1.292	0.87	1.292	0.48923	0.20072	M	1	1.02	Right	0.747
309	Est	Demo	4	10	8	0	0.066081	0.171	1.184	0.715	1.184	0.44133	0.11244	M	1	1.02	Right	0.528
309	Est	Activity	4	11	1	40	0.060828	0.249	1.359	0.706	1.359	0.47983	0.15734	M	1	1.02	Right	0.485
309	Est	Activity	4	11	2	0	0.06205	0.303	1.12	0.635	1.12	0.39687	0.1318	M	1	1.02	Right	0.461
309	Est	Activity	4	11	3	40	0.061438	0.265	1.189	0.688	1.189	0.36308	0.10605	M	1	1.02	Right	0.484
309	Est	Activity	4	11	4	0	0.062048	0.173	1.186	0.684	1.186	0.6184	0.19412	M	1	1.02	Right	0.559
309	Est	Activity	4	11	5	40	0.062239	0.107	1.447	0.965	1.447	0.31405	0.11811	M	1	1.02	Right	0.777
309	Est	Activity	4	11	6	0	0.052705	0.28	1.047	0.591	1.047	0.48047	0.18609	M	1	1.02	Right	0.466
309	Est	Activity	4	11	7	40	0.061958	0.296	1.17	0.734	1.17	0.50546	0.15213	M	1	1.02	Right	0.593
309	Est	Activity	4	11	8	0	0.069788	0.28	1.042	0.575	1.042	0.64566	0.15768	M	1	1.02	Right	0.465
309	Est	Activity	4	11	9	-40	0.066144	0.421	1.532	1.015	1.532	0.41918	0.14211	M	1	1.02	Right	0.811
309	Est	Activity	4	11	10	0	0.065897	0	1.466	1.028	1.466	0.33153	0.10295	M	1	1.02	Right	0.826
309	Est	Activity	4	11	11	-40	0.061881	0.373	1.094	0.67	1.094	0.45759	0.15412	M	1	1.02	Right	0.545
309	Est	Activity	4	11	12	0	0.062847	0.299	1.041	0.651	2.026	0.37203	0.079844	M	1	1.02	Right	0.482
309	Est	Activity	4	11	13	-40	0.064375	0.156	1.327	0.874	2.842	0.6509	0.16453	M	1	1.02	Right	0.735
309	Est	Activity	4	11	14	0	0.048365	0.745	1.111	0.671	1.111	0.55455	0.1726	M	1	1.02	Right	0.53
309	Est	Activity	4	11	15	-40	0.066404	0.625	1.2	0.702	1.2	0.55326	0.15467	M	1	1.02	Right	0.562
309	Est	Activity	4	11	16	0	0.065571	0.25	1.405	0.888	1.405	0.33022	0.071611	M	1	1.02	Right	0.646
309	Est	Activity	4	11	17	40	0.065813	0.281	1.142	0.641	1.142	0.76116	0.17531	M	1	1.02	Right	0.515
309	Est	Activity	4	11	18	0	0.054621	0	1.419	0.953	1.419	0.70242	0.29625	M	1	1.02	Right	0.857
309	Est	Activity	4	11	19	-40	0.059277	0.035	1.358	0.806	1.358	0.86353	0.19023	M	1	1.02	Right	0.713
309	Est	Activity	4	11	20	0	0.062734	0.266	0.89	0.453	0.89	0.47182	0.01187	M	1	1.02	Right	0.359
309	Est	Activity	4	12	1	-40	0.064951	0.08	1.611	1.09	1.611	0.40994	0.15545	M	1	1.02	Right	0.826
309	Est	Activity	4	12	2	0	0.054996	0.287	1.131	0.665	1.131	0.50313	0.11523	M	1	1.02	Right	0.522
309	Est	Activity	4	12	3	40	0.062268	0.203	1.391	0.823	1.391	0.39987	0.10862	M	1	1.02	Right	0.655
309	Est	Activity	4	12	4	0	0.058896	0.083	1.398	0.883	1.398	0.4562	0.16353	M	1	1.02	Right	0.73
309	Est	Activity	4	12	5	-40	0.065712	0.311	1.265	0.811	1.265	0.30774	0.10072	M	1	1.02	Right	0.594
309	Est	Activity	4	12	6	0	0.058345	0.222	1.184	0.731	1.184	0.37087	0.09362	M	1	1.02	Right	0.528
309	Est	Activity	4	12	7	-40	0.066113	0.154	1.247	0.778	1.247	0.42349	0.14633	M	1	1.02	Right	0.606
309	Est	Activity	4	12	8	0	0.059018	0.265	1.078	0.648	1.078	0.48829	0.16243	M	1	1.02	Right	0.499
309	Est	Activity	4	12	9	40	0.062129	0.393	0.978	0.541	2.482	0.90895	0.22694	M	1	1.02	Right	0.434
309	Est	Activity	4	12	10	0	0.05414	0.218	1.03	0.623	1.03	0.63458	0.15909	M	1	1.02	Right	0.53
309	Est	Activity	4	12	11	40	0.061224	0.422	1.045	0.63	1.045	0.97865	0.23226	M	1	1.02	Right	0.485
309	Est	Activity	4	12	12	0	0.059577	0	1.363	0.874	1.363	0.61814	0.18919	M	1	1.02	Right	0.747
309	Est	Activity	4	12	13	40	0.061881	0.361	1.091	0.623	1.091	0.68795	0.21314	M	1	1.02	Right	0.481
309	Est	Activity	4	12	14	0	0.058289	0.078	1.32	0.812	1.32	0.50808	0.12469	M	1	1.02	Right	0.672
309	Est	Activity	4	12	15	-40	0.066688	0	1.626	1.121	1.626	0.36428	0.11041	M	1	1.02	Right	0.825
309	Est	Activity	4	12	16	0	0.053203	0.263	1.13	0.659	1.13	0.52227	0.10697	M	1	1.02	Right	0.53
309	Est	Activity	4	12	17	-40	0.066073	0.297	1.388	0.927	1.388	0.22678	0.09197	M	1	1.02	Right	0.607
309	Est	Activity	4	12	18	0	0.05049	0.231	1.275	0.809	1.275	0.28903	0.14553	M	1	1.02	Right	0.558
309	Est	Activity	4	12	19	40	0.063329	0.172	1.713	1.125	1.713	0.19883	0.063921	M	1	1.02	Right	0.749
309	Est	Activity	4	12	20	0	0.047378	0.016	1.407	0.956	1.407	0.50534	0.13648	M	1	1.02	Right	0.811
309	Est	Activity	4	13	1	40	0.062869	0.525	1.265	0.736	1.265	0.29491	0.079119	M	1	1.02	Right	0.499
309	Est	Activity	4	13	2	0	0.043775	0.158	1.22	0.739	1.22	0.87093	0.21476	M	1	1.02	Right	0.641
309	Est	Activity	4	13	3	-40	0.062642	0	1.433	0.95	1.433	0.67051	0.20128	M	1	1.02	Right	0.804
309	Est	Activity	4	13	4	0	0.065549	0.264	0.874	0.472	1.982	0.23393	0.023484	M	1	1.02	Right	0.331
309	Est	Activity	4	13	5	40	0.070005	0.29	1.11	0.677	1.11	0.60108	0.11446	M	1	1.02	Right	0.501
309	Est	Activity	4	13	6	0	0.060306	0.433	1.247	0.78	1.247	0.4111	0.13929	M	1	1.02	Right	0.641
309	Est	Activity	4	13	7	40	0.060943	0.066	1.385	0.917	1.385	0.49663	0.17217	M	1	1.02	Right	0.776
309	Est	Activity	4	13	8	0	0.052744	0	1.327	0.842	1.327	0.81996	0.15287	M	1	1.02	Right	0.75
309	Est	Activity	4	13	9	40	0.063477	0.373	1.046	0.58	1.046	0.80366	0.24255	M	1	1.02	Right	0.502
309	Est	Activity	4	13	10	0	0.056871	0.207	1.183	0.666	1.183	0.37261	0.14462	M	1	1.02	Right	0.542
309	Est	Activity	4	13	11	-40	0.063386	0	1.528	1.043	1.528	0.59292	0.1766	M	1	1.02	Right	0.917
309	Est	Activity	4	13	12	0	0.062673	0.278	1.27	0.809	1.27	0.4036	0.14853	M	1	1.02	Right	0.64
309	Est	Activity	4	13	13	-40	0.070714	0.189	1.544	1.048	2.933	0.64125	0.14667	M	1	1.02	Right	0.749
309	Est	Activity	4	13	14	0	0.054649	0.313	1.138	0.653	1.138	0.38937	0.062499	M	1	1.02	Right	0.483
309	Est	Activity	4	13	15	-40	0.068071	0.315	1.36	0.856	1.36	0.36401	0.14004	M	1	1.02	Right	0.637
309	Est	Activity	4	13	16	0	0.066537	0.054	1.397	0.851	1.397	0.42505	0.11169	M	1	1.02	Right	0.728
309	Est	Activity	4	13	17	-40	0.066724	0.327	1.187	0.719	1.187	0.36935	0.12407	M	1	1.02	Right	0.547
309	Est	Activity	4	13	18	0	0.071661	0.347	1.168	0.667	1.168	0.48352	0.030843	M	1	1.02	Right	0.481
309	Est	Activity	4	13	19	40	0.062169	0.235	1.106	0.671	1.106	0.8175	0.22631	M	1	1.02	Right	0.593
309	Est	Activity	4	13	20	0	0.059849	0.143	1.086	0.681	1.086	0.93332	0.25641	M	1	1.02	Right	0.588
309	C58	Demo	5	14	1	40	0.058277	0.287	1.148	0.634	1.148	0.43236	0.12914	M	1	1	Right	0.447
309	C58	Demo	5	14	2	0	0.048329	0.265	0.889	0.525	0.889	0.63006	0.10339	M	1	1	Right	0.422
309	C58	Demo	5	14	3	-40	0.072144	0.375	1.362	0.905	1.362	0.23691	0.076543	M	1	1	Right	0.53
309	C58	Demo	5	14	4	0	0.058536	0.328	0.95	0.607	2.278	0.47777	0.11014	M	1	1	Right	0.467
309	C58	Demo	5	14	5	40	0.058894	0.307	1.405	0.888	1.405	0.15687	0.075222	M	1	1	Right	0.672
309	C58	Demo	5	14	6	0	0.051452	0.26	1.096	0.634	1.096	0.32635	0.12628	M	1	1	Right	0.503
309	C58	Demo	5	14	7	-40	0.070208	0	1.733	1.13	1.733	0.44157	0.14581	M	1	1	Right	0.877
309	C58	Demo	5	14	8	0	0.039475	0.015	1.202	0.811	1.202	0.91934	0.13382	M	1	1	Right	0.754
309	C58	Activity	5	15	1	40	0.059937	0.529	1.285	0.862	1.285	0.30995	0.088831	M	1	1	Right	0.594
309	C58	Activity	5	15	2	0	0.051951	0	1.498	1.008	1.498	0.41608	0.15052	M	1	1	Right	0.765
309	C58	Activity	5	15	3	-40	0.068629	0.343	1.233	0.814	1.233	0.35367	0.092082	M	1	1	Right	0.516
309	C58	Activity	5	15	4	0	0.066181	0.012	1.794	1.404	1.794	0	0.0016874	M	1	1	Right	0.016
309	C58	Activity	5	15	5	-40	0.066878	0.358	1.156	0.702	1.156	0.35351	0.1339	M	1	1	Right	0.484
309	C58	Activity	5	15	6	0	0.064213	0.174	1.215	0.731	1.215	0.41682	0.085913	M	1	1	Right	0.606
309	C58	Activity	5	15	7	40	0.061563	0.346	1.214	0.76	1.214	0.40173	0.1286	M	1	1	Right	0.526
309	C58	Activity	5	15	8	0	0.059249	0.153	1.344	0.789	1.344	0.70775	0.16624	M	1	1	Right	0.659
309	C58	Activity	5	15	9	-40	0.066001	0.465	1.404	0.985	6.848	0.45542	0.1638	M	1	1	Right	0.798
309	C58	Activity	5	15	10	0	0.068377	0.28	1	0.534	1	0.41773	0.07392	M	1	1	Right	0.375
309	C58	Activity	5	15	11	40	0.063235	0.05	1.371	0.938	1.371	0.68577	0.22504	M	1	1	Right	0.795
309	C58	Activity	5	15	12	0	0.060677	0.593	1.029	0.576	1.029	0.22297	0.072505	M	1	1	Right	0.374
309	C58	Activity	5	15	13	-40	0.070578	0.132	1.358	0.828	1.358	0.39696	0.093788	M	1	1	Right	0.655
309	C58	Activity	5	15	14	0	0.062367	0.373	1.108	0.654	1.108	0.37587	0.11242	M	1	1	Right	0.498
309	C58	Activity	5	15	15	40	0.063221	0.265	1.175	0.705	1.175	0.46959	0.14371	M	1	1	Right	0.561
309	C58	Activity	5	15	16	0	0.046038	0.155	1.311	0.874	1.311	0.75876	0.14589	M	1	1	Right	0.733
309	C58	Activity	5	15	17	-40	0.067771	0.716	1.2	0.781	1.2	0.36325	0.15056	M	1	1	Right	0.598
309	C58	Activity	5	15	18	0	0.055306	0	1.309	0.873	2.808	0.51423	0.12348	M	1	1	Right	0.764
309	C58	Activity	5	15	19	40	0.073486	0.328	1.422	0.858	1.422	0.38881	0.10306	M	1	1	Right	0.592
309	C58	Activity	5	15	20	0	0.062625	0.278	1.078	0.593	1.078	0.51239	0.11395	M	1	1	Right	0.426
309	C58	Activity	5	16	1	-40	0.060603	0.108	1.574	1.047	1.574	0.34359	0.1312	M	1	1	Right	0.732
309	C58	Activity	5	16	2	0	0.040445	0.107	1.169	0.734	1.169	0.83953	0.055007	M	1	1	Right	0.671
309	C58	Activity	5	16	3	40	0.069564	0.449	1.124	0.704	1.779	0.53018	0.13669	M	1	1	Right	0.5
309	C58	Activity	5	16	4	0	0.069722	0	1.329	0.843	1.329	0.43078	0.14529	M	1	1	Right	0.703
309	C58	Activity	5	16	5	-40	0.066751	0.015	1.329	0.89	1.329	0.34875	0.097896	M	1	1	Right	0.687
309	C58	Activity	5	16	6	0	0.049955	0.328	1.062	0.594	1.062	0.37101	0.094163	M	1	1	Right	0.434
309	C58	Activity	5	16	7	-40	0.056854	0.062	1.436	1.06	2.454	0.50222	0.22635	M	1	1	Right	0.904
309	C58	Activity	5	16	8	0	0.061279	0.311	1.079	0.64	1.079	0.20788	0.087607	M	1	1	Right	0.407
309	C58	Activity	5	16	9	-40	0.05988	0.235	1.338	0.919	1.338	0.31844	0.092513	M	1	1	Right	0.638
309	C58	Activity	5	16	10	0	0.057029	0.284	1.103	0.654	1.103	0.52096	0.13792	M	1	1	Right	0.562
309	C58	Activity	5	16	11	40	0.066828	0.623	1.312	0.75	1.312	0.85519	0.19127	M	1	1	Right	0.58
309	C58	Activity	5	16	12	0	0.060639	0.267	1.027	0.59	1.027	0.56983	0.16883	M	1	1	Right	0.436
309	C58	Activity	5	16	13	40	0.062912	0.141	1.313	0.827	1.313	0.5491	0.12347	M	1	1	Right	0.654
309	C58	Activity	5	16	14	0	0.044243	0.017	1.546	1.093	1.546	0.39734	0.14643	M	1	1	Right	0.877
309	C58	Activity	5	16	15	40	0.059437	0.391	1.231	0.721	4.929	0.54989	0.13306	M	1	1	Right	0.497
309	C58	Activity	5	16	16	0	0.08372	0.437	1.17	0.672	1.17	0.23892	0.045761	M	1	1	Right	0.44
309	C58	Activity	5	16	17	40	0.059596	0.167	1.394	0.923	1.394	0.34978	0.14181	M	1	1	Right	0.718
309	C58	Activity	5	16	18	0	0.045288	0	1.54	1.123	1.54	0.42636	0.14794	M	1	1	Right	0.804
309	C58	Activity	5	16	19	-40	0.07336	0.348	1.374	0.871	1.374	0.45999	0.12029	M	1	1	Right	0.666
309	C58	Activity	5	16	20	0	0.058254	0.144	1.259	0.791	1.259	0.3704	0.12603	M	1	1	Right	0.635
309	C58	Activity	5	17	1	-40	0.063885	0.406	1.171	0.687	1.171	0.50893	0.16297	M	1	1	Right	0.485
309	C58	Activity	5	17	2	0	0.063627	0.079	1.154	0.704	1.154	0.51038	0.13999	M	1	1	Right	0.593
309	C58	Activity	5	17	3	-40	0.058174	0.145	1.295	0.901	1.295	0.42319	0.11378	M	1	1	Right	0.7
309	C58	Activity	5	17	4	0	0.056078	0.122	1.14	0.628	1.14	0.23943	0.029218	M	1	1	Right	0.461
309	C58	Activity	5	17	5	40	0.065259	0.142	1.388	0.959	1.388	0.46702	0.10605	M	1	1	Right	0.748
309	C58	Activity	5	17	6	0	0.048049	0.274	1.202	0.751	1.202	0.41211	0.16771	M	1	1	Right	0.578
309	C58	Activity	5	17	7	40	0.058204	0.282	1.061	0.673	1.061	0.47469	0.14668	M	1	1	Right	0.531
309	C58	Activity	5	17	8	0	0.060107	0.28	1.06	0.612	1.06	0.54617	0.17497	M	1	1	Right	0.452
309	C58	Activity	5	17	9	40	0.061226	0.439	1.027	0.59	1.027	0.71075	0.16521	M	1	1	Right	0.448
309	C58	Activity	5	17	10	0	0.053806	0.218	1.22	0.689	1.22	0.60559	0.14495	M	1	1	Right	0.546
309	C58	Activity	5	17	11	-40	0.063481	0.058	1.355	0.899	1.355	0.73522	0.17102	M	1	1	Right	0.716
309	C58	Activity	5	17	12	0	0.05127	0.188	1.276	0.764	1.276	0.4222	0.14609	M	1	1	Right	0.621
309	C58	Activity	5	17	13	40	0.061193	0.334	1.04	0.601	1.04	0.72828	0.1968	M	1	1	Right	0.511
309	C58	Activity	5	17	14	0	0.060369	0.264	1.093	0.611	1.093	0.56204	0.1505	M	1	1	Right	0.489
309	C58	Activity	5	17	15	-40	0.068145	0.391	1.328	0.939	1.328	0.19492	0.084105	M	1	1	Right	0.611
309	C58	Activity	5	17	16	0	0.077325	0.03	1.497	1.014	1.497	0.4251	0.09244	M	1	1	Right	0.812
309	C58	Activity	5	17	17	40	0.061556	0.281	1.185	0.685	1.185	0.43524	0.10656	M	1	1	Right	0.483
309	C58	Activity	5	17	18	0	0.043516	0	1.5	1.06	1.5	0.63841	0.37296	M	1	1	Right	0.889
309	C58	Activity	5	17	19	-40	0.072009	0.094	1.435	0.997	1.435	0.47937	0.14102	M	1	1	Right	0.796
309	C58	Activity	5	17	20	0	0.066103	0	1.263	0.824	1.263	0.48198	0.13254	M	1	1	Right	0.684
311	Cal	Activity	1	1	1	40	0.065949	0.299	1.949	1.949	4.961	0.49807	0.067898	F	3	1	Right	0.567
311	Cal	Activity	1	1	2	-40	0.12406	0.046	2.935	2.935	5.214	0.21789	0.043577	F	3	1	Right	0.736
311	C58	Demo	2	2	1	40	0.063777	0.139	1.748	1.389	1.748	0.29481	0.046693	F	3	1	Right	0.639
311	C58	Demo	2	2	2	0	0.064632	0.267	1.356	0.908	1.356	0.41964	0.09762	F	3	1	Right	0.512
311	C58	Demo	2	2	3	-40	0.063785	0	2.619	1.216	2.619	0.39541	0.081051	F	3	1	Right	0.797
311	C58	Demo	2	2	4	0	0.057308	0.024	1.386	0.793	1.386	0.63254	0.14931	F	3	1	Right	0.685
311	C58	Demo	2	2	5	-40	0.061828	0.377	1.512	0.999	1.512	0.21671	0.063686	F	3	1	Right	0.435
311	C58	Demo	2	2	6	0	0.066744	0.297	1.343	1.045	1.343	0.24928	0.072193	F	3	1	Right	0.436
311	C58	Demo	2	2	7	40	0.067097	0.36	2.667	2.421	2.667	0.25585	0.035473	F	3	1	Right	0.452
311	C58	Demo	2	2	8	0	0.059211	0.063	1.486	1.012	1.486	0.28291	0.055411	F	3	1	Right	0.685
311	C58	Activity	2	3	1	-40	0.066498	0.14	1.793	1.512	1.793	0.33981	0.086899	F	3	1	Right	0.626
311	C58	Activity	2	3	2	0	0.062294	0.254	1.136	0.75	1.885	0.43184	0.092846	F	3	1	Right	0.48
311	C58	Activity	2	3	3	40	0.064316	0.217	2.356	1.005	2.356	0.33625	0.044876	F	3	1	Right	0.518
311	C58	Activity	2	3	4	0	0.057704	0.142	1.386	0.901	1.386	0.40028	0.1172	F	3	1	Right	0.605
311	C58	Activity	2	3	5	40	0.056543	0	2.448	2.312	2.448	0.41347	0.063006	F	3	1	Right	0.807
311	C58	Activity	2	3	6	0	0.071761	0.343	1.123	0.622	1.123	0.41518	0.10276	F	3	1	Right	0.372
311	C58	Activity	2	3	7	40	0.062092	0.222	2.18	0.949	2.18	0.27985	0.070749	F	3	1	Right	0.559
311	C58	Activity	2	3	8	0	0.05658	0.158	1.338	0.871	1.338	0.37959	0.0781	F	3	1	Right	0.575
311	C58	Activity	2	3	9	-40	0.067209	0	2.637	2.434	2.637	0.30549	0.07773	F	3	1	Right	0.751
311	C58	Activity	2	3	10	0	0.06099	0.232	1.294	0.811	1.294	0.32213	0.071333	F	3	1	Right	0.503
311	C58	Activity	2	3	11	-40	0.057228	0	1.655	1.059	2.594	0.50124	0.28994	F	3	1	Right	0.813
311	C58	Activity	2	3	12	0	0.055385	0	1.442	0.899	1.442	0.4678	0.092858	F	3	1	Right	0.741
311	C58	Activity	2	3	13	40	0.066566	0.314	2.088	1.759	2.088	0.16058	0.065135	F	3	1	Right	0.466
311	C58	Activity	2	3	14	0	0.057015	0.253	1.089	0.656	1.089	0.44835	0.13051	F	3	1	Right	0.484
311	C58	Activity	2	3	15	40	0.058611	0.359	1.484	0.797	2.027	0.26246	0.09398	F	3	1	Right	0.473
311	C58	Activity	2	3	16	0	0.053814	0.281	1.131	0.656	1.131	0.54134	0.13837	F	3	1	Right	0.483
311	C58	Activity	2	3	17	-40	0.060596	0.341	1.421	0.75	2.215	0.30201	0.066889	F	3	1	Right	0.5
311	C58	Activity	2	3	18	0	0.056959	0.267	1.294	0.749	1.294	0.29973	0.06377	F	3	1	Right	0.465
311	C58	Activity	2	3	19	-40	0.069644	0	1.716	1.189	1.716	0.087732	0.012038	F	3	1	Right	0.329
311	C58	Activity	2	3	20	0	0.062233	0.032	1.467	0.952	1.467	0.42495	0.2563	F	3	1	Right	0.796
311	C58	Activity	2	4	1	40	0.058527	0.687	1.09	0.542	1.09	0.098575	0.05125	F	3	1	Right	0.292
311	C58	Activity	2	4	2	0	0.060496	0.25	1.184	0.7	1.184	0.54184	0.091068	F	3	1	Right	0.528
311	C58	Activity	2	4	3	-40	0.074039	0.328	1.28	0.719	1.28	0.43249	0.088271	F	3	1	Right	0.438
311	C58	Activity	2	4	4	0	0.064451	0.278	1.122	0.529	1.122	0.46339	0.14235	F	3	1	Right	0.423
311	C58	Activity	2	4	5	40	0.070578	0.275	1.527	0.672	1.527	0.42562	0.09419	F	3	1	Right	0.417
311	C58	Activity	2	4	6	0	0.059009	0.248	1.171	0.733	1.171	0.46917	0.16404	F	3	1	Right	0.517
311	C58	Activity	2	4	7	40	0.071355	0.358	1.358	0.752	1.358	0.39658	0.11498	F	3	1	Right	0.428
311	C58	Activity	2	4	8	0	0.058075	0.25	1.277	0.841	1.277	0.43358	0.090238	F	3	1	Right	0.625
311	C58	Activity	2	4	9	40	0.061508	0.25	1.217	0.609	1.217	0.59304	0.094872	F	3	1	Right	0.439
311	C58	Activity	2	4	10	0	0.047591	0.153	1.247	0.717	1.247	1.3742	0.27753	F	3	1	Right	0.646
311	C58	Activity	2	4	11	-40	0.064344	0.172	1.386	0.776	1.386	0.61531	0.12975	F	3	1	Right	0.591
311	C58	Activity	2	4	12	0	0.061743	0.277	1.233	0.811	1.233	0.24221	0.052272	F	3	1	Right	0.565
311	C58	Activity	2	4	13	-40	0.066751	0.028	1.687	1.091	1.687	0.40617	0.15425	F	3	1	Right	0.754
311	C58	Activity	2	4	14	0	0.059465	0.265	1.275	0.809	1.275	0.22101	0.065549	F	3	1	Right	0.513
311	C58	Activity	2	4	15	40	0.052104	0	1.388	0.873	1.388	0.72609	0.072357	F	3	1	Right	0.734
311	C58	Activity	2	4	16	0	0.074078	0.344	1.152	0.702	1.152	0.25845	0.096273	F	3	1	Right	0.392
311	C58	Activity	2	4	17	-40	0.068429	0.326	1.143	0.623	1.143	0.68784	0.13967	F	3	1	Right	0.452
311	C58	Activity	2	4	18	0	0.060893	0.187	1.342	0.921	1.342	0.2792	0.067047	F	3	1	Right	0.646
311	C58	Activity	2	4	19	-40	0.060396	0	1.591	1.047	1.591	0.57696	0.28509	F	3	1	Right	0.858
311	C58	Activity	2	4	20	0	0.064048	0	1.685	1.342	1.685	0.0057145	0.0015272	F	3	1	Right	0.095
311	C58	Activity	2	5	1	-40	0.058384	0.594	1.219	0.672	1.219	1.2563	0.29843	F	3	1	Right	0.53
311	C58	Activity	2	5	2	0	0.054654	0.155	1.224	0.798	1.224	0.55506	0.14459	F	3	1	Right	0.625
311	C58	Activity	2	5	3	40	0.064102	0.281	1.261	0.621	1.261	0.45629	0.14091	F	3	1	Right	0.421
311	C58	Activity	2	5	4	0	0.053741	0	1.439	0.997	1.439	0.52059	0.10256	F	3	1	Right	0.857
311	C58	Activity	2	5	5	40	0.067886	0.407	1.357	0.89	1.357	0.16993	0.02476	F	3	1	Right	0.611
311	C58	Activity	2	5	6	0	0.063256	0.249	1.185	0.717	1.185	0.39672	0.11263	F	3	1	Right	0.545
311	C58	Activity	2	5	7	40	0.057221	0	1.61	1.122	1.61	0.45683	0.11619	F	3	1	Right	0.857
311	C58	Activity	2	5	8	0	0.060401	0.28	1.112	0.675	1.112	0.37006	0.12881	F	3	1	Right	0.436
311	C58	Activity	2	5	9	-40	0.053969	0	1.738	1.108	1.738	0.68467	0.35538	F	3	1	Right	0.875
311	C58	Activity	2	5	10	0	0.054507	0.375	1.371	0.827	1.371	0.64743	0.20033	F	3	1	Right	0.655
311	C58	Activity	2	5	11	-40	0.068044	0	1.713	1.106	1.713	0.41967	0.14432	F	3	1	Right	0.715
311	C58	Activity	2	5	12	0	0.056255	0.108	1.44	0.939	1.44	0.31213	0.099607	F	3	1	Right	0.75
311	C58	Activity	2	5	13	-40	0.063832	0.344	1.2	0.734	1.2	0.36846	0.09633	F	3	1	Right	0.468
311	C58	Activity	2	5	14	0	0.050019	0.378	1.136	0.527	1.136	0.52522	0.13326	F	3	1	Right	0.402
311	C58	Activity	2	5	15	40	0.065247	0.152	1.529	0.89	1.529	0.32047	0.083371	F	3	1	Right	0.609
311	C58	Activity	2	5	16	0	0.05456	0.048	1.652	1.171	1.652	0.62718	0.14273	F	3	1	Right	0.998
311	C58	Activity	2	5	17	-40	0.069813	0.252	1.232	0.718	1.232	0.40242	0.081039	F	3	1	Right	0.436
311	C58	Activity	2	5	18	0	0.059052	0.278	1.263	0.795	1.263	0.35618	0.068671	F	3	1	Right	0.608
311	C58	Activity	2	5	19	40	0.057185	0.234	1.308	0.842	1.308	0.38271	0.041877	F	3	1	Right	0.495
311	C58	Activity	2	5	20	0	0.059394	0.437	1.06	0.625	1.06	0.59414	0.10163	F	3	1	Right	0.469
311	C34	Demo	3	6	1	-40	0.069321	0.438	2.033	1.114	2.033	0.09906	0.017297	F	3	1	Right	0.393
311	C34	Demo	3	6	2	0	0.061576	0.187	1.093	0.935	1.093	0.38077	0.12196	F	3	1	Right	0.545
311	C34	Demo	3	6	3	40	0.067314	0.2	2.044	1.818	2.044	0.23088	0.083304	F	3	1	Right	0.535
311	C34	Demo	3	6	4	0	0.058196	0.248	1.03	0.842	2.122	0.3866	0.16471	F	3	1	Right	0.499
311	C34	Demo	3	6	5	40	0.060224	0.311	1.061	0.795	1.061	0.37016	0.15243	F	3	1	Right	0.486
311	C34	Demo	3	6	6	0	0.06148	0.308	1.076	0.906	1.076	0.22355	0.084764	F	3	1	Right	0.564
311	C34	Demo	3	6	7	-40	0.064612	0	1.421	1.169	2.261	0.3497	0.16222	F	3	1	Right	0.762
311	C34	Demo	3	6	8	0	0.059899	0.201	1.264	0.999	2.572	0.25745	0.12167	F	3	1	Right	0.717
311	C34	Activity	3	7	1	40	0.058911	0	1.419	1.148	1.419	0.51596	0.30697	F	3	1	Right	0.84
311	C34	Activity	3	7	2	0	0.054147	0	1.248	0.962	1.248	0.73845	0.38344	F	3	1	Right	0.745
311	C34	Activity	3	7	3	-40	0.073025	0.219	2.012	0.903	2.012	0.3199	0.0382	F	3	1	Right	0.548
311	C34	Activity	3	7	4	0	0.073732	0.437	1.238	1.049	1.238	0.075032	0.013687	F	3	1	Right	0.265
311	C34	Activity	3	7	5	40	0.067241	0.295	1.84	1.718	1.84	0.25986	0.10008	F	3	1	Right	0.437
311	C34	Activity	3	7	6	0	0.056028	0.125	1.309	1.044	2.751	0.54396	0.36366	F	3	1	Right	0.739
311	C34	Activity	3	7	7	-40	0.065181	0.28	1.278	1.091	1.278	0.20109	0.11762	F	3	1	Right	0.609
311	C34	Activity	3	7	8	0	0.065728	0.297	1.076	0.843	1.076	0.30274	0.066158	F	3	1	Right	0.518
311	C34	Activity	3	7	9	40	0.060715	0.284	1.137	0.87	1.137	0.3803	0.16735	F	3	1	Right	0.623
311	C34	Activity	3	7	10	0	0.056354	0.342	0.983	0.733	0.983	0.33294	0.16748	F	3	1	Right	0.518
311	C34	Activity	3	7	11	-40	0.065186	0.013	1.361	1.076	1.361	0.37523	0.22187	F	3	1	Right	0.878
311	C34	Activity	3	7	12	0	0.058407	0.13	1.383	1.121	1.383	0.42016	0.26052	F	3	1	Right	0.774
311	C34	Activity	3	7	13	-40	0.051687	0.111	1.231	1.004	1.231	0.70385	0.29456	F	3	1	Right	0.797
311	C34	Activity	3	7	14	0	0.055813	0.467	1.188	0.857	1.188	0.14353	0.10073	F	3	1	Right	0.468
311	C34	Activity	3	7	15	-40	0.056586	0.28	1.066	0.89	1.066	0.51153	0.22722	F	3	1	Right	0.579
311	C34	Activity	3	7	16	0	0.070622	0.357	0.968	0.765	0.968	0.28154	0.047651	F	3	1	Right	0.499
311	C34	Activity	3	7	17	40	0.067805	0.312	1.719	1.218	4.135	0.10268	0.064847	F	3	1	Right	0.427
311	C34	Activity	3	7	18	0	0.059397	0	1.53	1.328	1.53	0.35636	0.22946	F	3	1	Right	0.796
311	C34	Activity	3	7	19	40	0.063011	0.5	1.621	1.546	2.401	0.21997	0.10825	F	3	1	Right	0.484
311	C34	Activity	3	7	20	0	0.053148	0.31	1.154	0.949	1.154	0.31946	0.21365	F	3	1	Right	0.593
311	C34	Activity	3	8	1	40	0.060576	0.071	1.428	1.171	1.428	0.31744	0.13745	F	3	1	Right	0.711
311	C34	Activity	3	8	2	0	0.064408	0.5	0.997	0.702	0.997	0.21651	0.073472	F	3	1	Right	0.469
311	C34	Activity	3	8	3	40	0.061072	0.362	1.104	1.01	1.901	0.26977	0.092852	F	3	1	Right	0.37
311	C34	Activity	3	8	4	0	0.061053	0.312	1.109	0.921	1.109	0.23685	0.10152	F	3	1	Right	0.532
311	C34	Activity	3	8	5	-40	0.063084	0.349	0.994	0.743	0.994	0.2928	0.12683	F	3	1	Right	0.434
311	C34	Activity	3	8	6	0	0.056983	0.342	1.125	0.923	2.23	0.28148	0.12688	F	3	1	Right	0.5
311	C34	Activity	3	8	7	40	0.062571	0.158	2.008	1.853	2.008	0.24008	0.11245	F	3	1	Right	0.62
311	C34	Activity	3	8	8	0	0.056395	0.3	1.231	0.98	1.231	0.12478	0.089578	F	3	1	Right	0.622
311	C34	Activity	3	8	9	-40	0.060583	0	1.422	1.219	1.422	0.32507	0.19936	F	3	1	Right	0.936
311	C34	Activity	3	8	10	0	0.060633	0.375	0.999	0.764	0.999	0.28943	0.12707	F	3	1	Right	0.437
311	C34	Activity	3	8	11	40	0.055168	0	2.03	1.857	2.03	0.49889	0.33444	F	3	1	Right	0.812
311	C34	Activity	3	8	12	0	0.056763	0.312	1	0.733	1	0.46303	0.19512	F	3	1	Right	0.564
311	C34	Activity	3	8	13	-40	0.065826	0.265	0.998	0.703	0.998	0.45545	0.14752	F	3	1	Right	0.438
311	C34	Activity	3	8	14	0	0.060518	0.296	1.204	0.971	1.204	0.18924	0.090957	F	3	1	Right	0.529
311	C34	Activity	3	8	15	-40	0.061305	0.174	1.168	0.966	1.168	0.47824	0.20868	F	3	1	Right	0.731
311	C34	Activity	3	8	16	0	0.055741	0	1.622	1.374	1.622	0.33205	0.17867	F	3	1	Right	0.901
311	C34	Activity	3	8	17	-40	0.063022	0.312	0.929	0.653	0.929	0.44008	0.21354	F	3	1	Right	0.452
311	C34	Activity	3	8	18	0	0.061256	0.374	1.092	0.812	1.092	0.52049	0.23038	F	3	1	Right	0.673
311	C34	Activity	3	8	19	40	0.064563	0.36	1.621	1.512	1.621	0.21216	0.09069	F	3	1	Right	0.467
311	C34	Activity	3	8	20	0	0.055252	0.062	1.2	0.92	2.511	0.50567	0.13578	F	3	1	Right	0.717
311	C34	Activity	3	9	1	40	0.062628	0.271	1.231	1.089	1.231	0.22183	0.092544	F	3	1	Right	0.571
311	C34	Activity	3	9	2	0	0.060715	0.283	1.075	0.85	1.075	0.40723	0.094162	F	3	1	Right	0.435
311	C34	Activity	3	9	3	40	0.062915	0.361	1.25	0.998	1.25	0.25206	0.11205	F	3	1	Right	0.513
311	C34	Activity	3	9	4	0	0.058704	0.451	1.281	1.061	1.281	0.25853	0.1313	F	3	1	Right	0.718
311	C34	Activity	3	9	5	40	0.065234	0.684	1.935	1.762	1.935	1.3453	0.76817	F	3	1	Right	0.983
311	C34	Activity	3	9	6	0	0.059824	0.31	1.138	0.888	1.138	0.20008	0.089417	F	3	1	Right	0.516
311	C34	Activity	3	9	7	-40	0.068142	0.31	1.017	0.8	1.984	0.42305	0.11801	F	3	1	Right	0.426
311	C34	Activity	3	9	8	0	0.056938	0.313	1.094	0.844	1.094	0.21581	0.10555	F	3	1	Right	0.421
311	C34	Activity	3	9	9	40	0.064157	0.312	1.309	1.06	1.309	0.25677	0.13602	F	3	1	Right	0.532
311	C34	Activity	3	9	10	0	0.05733	0.2	1.077	0.861	1.077	0.44265	0.18666	F	3	1	Right	0.628
311	C34	Activity	3	9	11	-40	0.062021	0	1.361	1.154	1.361	0.31438	0.17985	F	3	1	Right	0.844
311	C34	Activity	3	9	12	0	0.051126	0.103	1.31	1.125	1.31	0.41923	0.25211	F	3	1	Right	0.873
311	C34	Activity	3	9	13	-40	0.05977	0.121	1.231	1.002	1.231	0.43893	0.23919	F	3	1	Right	0.716
311	C34	Activity	3	9	14	0	0.06283	0.534	1.078	0.808	1.078	0.22851	0.15107	F	3	1	Right	0.541
311	C34	Activity	3	9	15	40	0.059658	0.372	0.814	0.562	0.814	0.78806	0.14159	F	3	1	Right	0.453
311	C34	Activity	3	9	16	0	0.06243	1.635	1	0.781	1	0.51479	0.19874	F	3	1	Right	0.607
311	C34	Activity	3	9	17	-40	0.060594	0.453	0.903	0.688	0.903	0.86534	0.33251	F	3	1	Right	0.501
311	C34	Activity	3	9	18	0	0.061751	0.728	0.926	0.686	0.926	0.32945	0.10652	F	3	1	Right	0.483
311	C34	Activity	3	9	19	-40	0.062803	0	1.169	0.905	1.169	0.68105	0.30825	F	3	1	Right	0.733
311	C34	Activity	3	9	20	0	0.061918	0.293	1.093	0.89	1.093	0.22246	0.088706	F	3	1	Right	0.454
311	CoP10	Demo	4	10	1	-40	0.063708	0.124	1.031	1.031	1.685	0.41516	0.41516	F	3	1	Right	0.718
311	CoP10	Demo	4	10	2	0	0.058908	0.219	1	1	1	0.31141	0.31141	F	3	1	Right	0.657
311	CoP10	Demo	4	10	3	-40	0.061428	0.218	0.92	0.92	0.92	0.3496	0.3496	F	3	1	Right	0.624
311	CoP10	Demo	4	10	4	0	0.062234	0.361	0.859	0.859	0.859	0.15187	0.15187	F	3	1	Right	0.517
311	CoP10	Demo	4	10	5	40	0.065275	0.187	1.646	1.646	1.646	0.22793	0.22793	F	3	1	Right	0.686
311	CoP10	Demo	4	10	6	0	0.055793	0.09	1.07	1.07	1.07	0.53616	0.53616	F	3	1	Right	0.835
311	CoP10	Demo	4	10	7	40	0.06386	0.108	1.343	1.343	1.343	0.32087	0.32087	F	3	1	Right	0.746
311	CoP10	Demo	4	10	8	0	0.054033	0.312	0.844	0.844	0.844	0.40551	0.40551	F	3	1	Right	0.554
311	CoP10	Activity	4	11	1	40	0.061829	0.241	1.201	1.201	1.201	0.46497	0.46497	F	3	1	Right	0.467
311	CoP10	Activity	4	11	2	0	0.061662	0.297	0.919	0.919	0.919	0.19983	0.19983	F	3	1	Right	0.421
311	CoP10	Activity	4	11	3	-40	0.065157	0.265	1.311	1.311	1.311	0.33263	0.33263	F	3	1	Right	0.471
311	CoP10	Activity	4	11	4	0	0.064989	0.307	0.683	0.683	0.683	0.36381	0.36381	F	3	1	Right	0.421
311	CoP10	Activity	4	11	5	-40	0.060174	0.359	0.773	0.773	0.773	0.32879	0.32879	F	3	1	Right	0.451
311	CoP10	Activity	4	11	6	0	0.062225	0	1.154	1.154	1.154	0.20408	0.20408	F	3	1	Right	0.781
311	CoP10	Activity	4	11	7	-40	0.066247	0.42	0.75	0.75	0.75	0.41429	0.41429	F	3	1	Right	0.486
311	CoP10	Activity	4	11	8	0	0.057534	0	1.405	1.405	1.405	0.36424	0.36424	F	3	1	Right	0.836
311	CoP10	Activity	4	11	9	40	0.066398	0	1.544	1.544	1.544	0.24309	0.24309	F	3	1	Right	0.779
311	CoP10	Activity	4	11	10	0	0.054407	0.047	1.155	1.155	1.155	0.33437	0.33437	F	3	1	Right	0.939
311	CoP10	Activity	4	11	11	-40	0.059246	0	1.132	1.132	1.132	0.40484	0.40484	F	3	1	Right	0.804
311	CoP10	Activity	4	11	12	0	0.065222	0.253	0.842	0.842	0.842	0.252	0.252	F	3	1	Right	0.436
311	CoP10	Activity	4	11	13	-40	0.064145	0.331	0.859	0.859	0.859	0.2691	0.2691	F	3	1	Right	0.543
311	CoP10	Activity	4	11	14	0	0.06703	0.344	0.69	0.69	0.69	0.34138	0.34138	F	3	1	Right	0.422
311	CoP10	Activity	4	11	15	40	0.063257	0.344	0.841	0.841	2.152	0.23897	0.23897	F	3	1	Right	0.545
311	CoP10	Activity	4	11	16	0	0.055091	0	1.355	1.355	1.355	0.36592	0.36592	F	3	1	Right	0.887
311	CoP10	Activity	4	11	17	40	0.060051	0	1.264	1.264	1.264	0.31059	0.31059	F	3	1	Right	0.797
311	CoP10	Activity	4	11	18	0	0.064339	0.376	0.871	0.871	0.871	0.2548	0.2548	F	3	1	Right	0.513
311	CoP10	Activity	4	11	19	40	0.066657	0.359	0.858	0.858	0.858	0.41357	0.41357	F	3	1	Right	0.532
311	CoP10	Activity	4	11	20	0	0.060077	0.265	1.062	1.062	1.062	0.32678	0.32678	F	3	1	Right	0.643
311	CoP10	Activity	4	12	1	40	0.063608	0.282	1.184	1.184	2.025	0.14036	0.14036	F	3	1	Right	0.716
311	CoP10	Activity	4	12	2	0	0.060986	0.164	1.006	1.006	1.006	0.41344	0.41344	F	3	1	Right	0.602
311	CoP10	Activity	4	12	3	40	0.064437	0.329	1.231	1.231	1.231	0.22544	0.22544	F	3	1	Right	0.39
311	CoP10	Activity	4	12	4	0	0.060291	0.857	0.905	0.905	0.905	0.34871	0.34871	F	3	1	Right	0.643
311	CoP10	Activity	4	12	5	40	0.063217	0.12	1.318	1.318	1.318	0.39929	0.39929	F	3	1	Right	0.769
311	CoP10	Activity	4	12	6	0	0.062266	0.363	1.074	1.074	1.074	0.19025	0.19025	F	3	1	Right	0.513
311	CoP10	Activity	4	12	7	-40	0.060971	0	1.362	1.362	1.362	0.31705	0.31705	F	3	1	Right	0.775
311	CoP10	Activity	4	12	8	0	0.061249	0	1.779	1.779	1.779	0.25176	0.25176	F	3	1	Right	1.002
311	CoP10	Activity	4	12	9	40	0.063146	0.25	1.202	1.202	1.202	0.19698	0.19698	F	3	1	Right	0.623
311	CoP10	Activity	4	12	10	0	0.060956	0.296	0.923	0.923	0.923	0.1521	0.1521	F	3	1	Right	0.609
311	CoP10	Activity	4	12	11	-40	0.065255	0.343	1.034	1.034	1.034	0.24605	0.24605	F	3	1	Right	0.482
311	CoP10	Activity	4	12	12	0	0.058647	0.089	1.203	1.203	1.203	0.30845	0.30845	F	3	1	Right	0.847
311	CoP10	Activity	4	12	13	40	0.062247	0.265	0.812	0.812	0.812	0.33877	0.33877	F	3	1	Right	0.485
311	CoP10	Activity	4	12	14	0	0.057902	0.31	0.936	0.936	0.936	0.26369	0.26369	F	3	1	Right	0.609
311	CoP10	Activity	4	12	15	-40	0.063825	0.106	1.344	1.344	1.344	0.40871	0.40871	F	3	1	Right	0.721
311	CoP10	Activity	4	12	16	0	0.066621	0.252	1.107	1.107	1.873	0.17704	0.17704	F	3	1	Right	0.717
311	CoP10	Activity	4	12	17	-40	0.063225	0.876	0.796	0.775	0.796	0.3907	0.3907	F	3	1	Right	0.464
311	CoP10	Activity	4	12	18	0	0.063606	0.238	1.103	1.103	1.103	0.31116	0.31116	F	3	1	Right	0.745
311	CoP10	Activity	4	12	19	-40	0.058241	0	1.139	1.139	1.139	0.33246	0.33246	F	3	1	Right	0.844
311	CoP10	Activity	4	12	20	0	0.055573	0	1.264	1.264	1.264	0.33617	0.33617	F	3	1	Right	0.918
311	CoP10	Activity	4	13	1	-40	0.064838	0.353	0.671	0.671	1.328	0.36227	0.36227	F	3	1	Right	0.389
311	CoP10	Activity	4	13	2	0	0.060138	0.063	1.293	1.293	1.293	0.29917	0.29917	F	3	1	Right	0.797
311	CoP10	Activity	4	13	3	40	0.065887	0.379	1.382	1.382	1.382	0.25334	0.25334	F	3	1	Right	0.49
311	CoP10	Activity	4	13	4	0	0.062674	0.266	0.888	0.888	0.888	0.31303	0.31303	F	3	1	Right	0.561
311	CoP10	Activity	4	13	5	40	0.064543	0.272	0.968	0.968	0.968	0.22954	0.22954	F	3	1	Right	0.553
311	CoP10	Activity	4	13	6	0	0.056555	0	1.531	1.531	1.531	0.29699	0.29699	F	3	1	Right	0.828
311	CoP10	Activity	4	13	7	-40	0.064777	0.296	1.015	1.015	1.015	0.15546	0.15546	F	3	1	Right	0.563
311	CoP10	Activity	4	13	8	0	0.065935	0.261	1.102	1.102	1.61	0.19825	0.19825	F	3	1	Right	0.625
311	CoP10	Activity	4	13	9	40	0.061152	0.159	1.06	1.06	1.06	0.33971	0.33971	F	3	1	Right	0.759
311	CoP10	Activity	4	13	10	0	0.058349	0.27	1.071	1.071	1.071	0.35815	0.35815	F	3	1	Right	0.652
311	CoP10	Activity	4	13	11	40	0.064028	0.189	1.06	1.06	1.06	0.25021	0.25021	F	3	1	Right	0.717
311	CoP10	Activity	4	13	12	0	0.056976	0.265	0.873	0.873	0.873	0.41118	0.41118	F	3	1	Right	0.575
311	CoP10	Activity	4	13	13	-40	0.057381	0	1.516	1.516	1.516	0.39914	0.39914	F	3	1	Right	1.092
311	CoP10	Activity	4	13	14	0	0.062626	0.542	0.891	0.891	0.891	0.26579	0.26579	F	3	1	Right	0.515
311	CoP10	Activity	4	13	15	-40	0.062436	0.234	1.076	1.076	1.076	0.27613	0.27613	F	3	1	Right	0.718
311	CoP10	Activity	4	13	16	0	0.061232	0.264	1.108	1.108	1.108	0.2076	0.2076	F	3	1	Right	0.716
311	CoP10	Activity	4	13	17	-40	0.06788	0.356	0.769	0.769	0.769	0.37033	0.37033	F	3	1	Right	0.467
311	CoP10	Activity	4	13	18	0	0.061598	0.311	0.985	0.985	0.985	0.23376	0.23376	F	3	1	Right	0.64
311	CoP10	Activity	4	13	19	40	0.064457	0.641	0.916	0.916	1.68	0.33506	0.33506	F	3	1	Right	0.589
311	CoP10	Activity	4	13	20	0	0.059294	0.328	0.982	0.982	0.982	0.24767	0.24767	F	3	1	Right	0.483
311	Est	Demo	5	14	1	40	0.062546	0.125	1.862	1.265	1.862	0.25613	0.050625	F	3	1.1	Right	0.756
311	Est	Demo	5	14	2	0	0.060848	0.298	1.088	0.629	1.088	0.23071	0.024721	F	3	1.1	Right	0.387
311	Est	Demo	5	14	3	-40	0.063724	0.316	1.602	0.917	1.602	0.393	0.10432	F	3	1.1	Right	0.577
311	Est	Demo	5	14	4	0	0.062297	0.219	1.67	0.997	1.67	0.19987	0.068374	F	3	1.1	Right	0.654
311	Est	Demo	5	14	5	40	0.06794	0.276	1.746	1.128	1.746	0.31759	0.037923	F	3	1.1	Right	0.629
311	Est	Demo	5	14	6	0	0.056986	0.186	1.58	1.031	1.58	0.28804	0.072589	F	3	1.1	Right	0.797
311	Est	Demo	5	14	7	-40	0.065358	0.018	2.01	1.261	2.01	0.33824	0.12546	F	3	1.1	Right	0.824
311	Est	Demo	5	14	8	0	0.059672	0	1.544	1.065	1.544	0.31551	0.12552	F	3	1.1	Right	0.717
311	Est	Activity	5	15	1	40	0.059458	0.344	1.575	0.825	1.575	0.34744	0.065404	F	3	1.1	Right	0.545
311	Est	Activity	5	15	2	0	0.060806	0.283	1.233	0.685	1.233	0.38667	0.090428	F	3	1.1	Right	0.436
311	Est	Activity	5	15	3	-40	0.067789	0.267	1.529	0.624	1.529	0.4314	0.12049	F	3	1.1	Right	0.421
311	Est	Activity	5	15	4	0	0.057353	0.264	1.262	0.747	1.262	0.25774	0.08104	F	3	1.1	Right	0.528
311	Est	Activity	5	15	5	-40	0.06761	0.278	1.172	0.653	1.172	0.57488	0.17747	F	3	1.1	Right	0.516
311	Est	Activity	5	15	6	0	0.052918	0.109	1.397	0.904	1.397	0.3841	0.10696	F	3	1.1	Right	0.686
311	Est	Activity	5	15	7	40	0.060705	0	1.81	1.201	1.81	0.32174	0.085099	F	3	1.1	Right	0.829
311	Est	Activity	5	15	8	0	0.053369	0.03	1.508	0.94	1.508	0.47468	0.093214	F	3	1.1	Right	0.784
311	Est	Activity	5	15	9	40	0.059486	0.344	1.312	0.716	1.312	0.37242	0.11868	F	3	1.1	Right	0.499
311	Est	Activity	5	15	10	0	0.057119	0.338	1.179	0.676	1.179	0.38679	0.086144	F	3	1.1	Right	0.475
311	Est	Activity	5	15	11	-40	0.065446	0.182	1.437	0.862	1.437	0.38256	0.10463	F	3	1.1	Right	0.623
311	Est	Activity	5	15	12	0	0.055843	0.283	1.424	0.877	1.424	0.21004	0.068468	F	3	1.1	Right	0.606
311	Est	Activity	5	15	13	40	0.061041	0.046	1.625	1.062	1.625	0.33354	0.1563	F	3	1.1	Right	0.784
311	Est	Activity	5	15	14	0	0.057388	0.298	1.091	0.575	1.091	0.22842	0.054729	F	3	1.1	Right	0.423
311	Est	Activity	5	15	15	40	0.068696	0.358	1.171	0.612	1.171	0.52305	0.11192	F	3	1.1	Right	0.405
311	Est	Activity	5	15	16	0	0.056862	0.265	1.155	0.718	1.155	0.53734	0.10044	F	3	1.1	Right	0.579
311	Est	Activity	5	15	17	-40	0.068318	0.265	1.28	0.733	1.28	0.64089	0.048868	F	3	1.1	Right	0.578
311	Est	Activity	5	15	18	0	0.058476	0.269	1.527	0.932	1.527	0.18553	0.066705	F	3	1.1	Right	0.589
311	Est	Activity	5	15	19	-40	0.06464	0.637	1.309	0.826	1.309	0.57096	0.16661	F	3	1.1	Right	0.562
311	Est	Activity	5	15	20	0	0.060949	0.381	1.311	0.733	1.311	0.32853	0.083524	F	3	1.1	Right	0.53
311	Est	Activity	5	16	1	-40	0.059813	0.295	1.435	0.844	1.435	0.41539	0.16027	F	3	1.1	Right	0.534
311	Est	Activity	5	16	2	0	0.050203	0.03	1.609	1.031	1.609	0.40303	0.07779	F	3	1.1	Right	0.891
311	Est	Activity	5	16	3	-40	0.062573	0.313	1.232	0.684	1.232	0.44429	0.13162	F	3	1.1	Right	0.435
311	Est	Activity	5	16	4	0	0.056407	0.578	1.531	1.03	1.531	0.34895	0.11294	F	3	1.1	Right	0.717
311	Est	Activity	5	16	5	-40	0.061364	0.502	1.465	0.841	1.465	0.37954	0.12375	F	3	1.1	Right	0.621
311	Est	Activity	5	16	6	0	0.058256	0.282	1.467	0.878	1.467	0.3004	0.073658	F	3	1.1	Right	0.591
311	Est	Activity	5	16	7	40	0.062943	0.266	1.434	0.904	1.434	0.2686	0.12714	F	3	1.1	Right	0.613
311	Est	Activity	5	16	8	0	0.050838	0.326	1.179	0.687	1.179	0.44525	0.098862	F	3	1.1	Right	0.534
311	Est	Activity	5	16	9	40	0.061397	0.264	1.483	0.861	1.483	0.2896	0.072084	F	3	1.1	Right	0.641
311	Est	Activity	5	16	10	0	0.051732	0.246	1.545	0.879	1.545	0.31833	0.15021	F	3	1.1	Right	0.562
311	Est	Activity	5	16	11	-40	0.070659	0.264	1.485	0.811	1.485	0.31002	0.11908	F	3	1.1	Right	0.531
311	Est	Activity	5	16	12	0	0.056978	0.356	1.391	0.904	1.391	0.22782	0.077705	F	3	1.1	Right	0.515
311	Est	Activity	5	16	13	40	0.074323	0.2	1.576	0.797	1.576	0.48574	0.038418	F	3	1.1	Right	0.594
311	Est	Activity	5	16	14	0	0.059573	0.301	1.385	0.76	1.385	0.32625	0.10341	F	3	1.1	Right	0.573
311	Est	Activity	5	16	15	-40	0.067594	0.079	2.183	1.857	2.183	0.33037	0.13088	F	3	1.1	Right	0.746
311	Est	Activity	5	16	16	0	0.056644	0.187	1.576	0.999	1.576	0.19662	0.075076	F	3	1.1	Right	0.716
311	Est	Activity	5	16	17	40	0.064317	0.375	1.634	1.089	1.634	0.19007	0.075619	F	3	1.1	Right	0.547
311	Est	Activity	5	16	18	0	0.058687	0.327	1.342	0.845	1.342	0.31045	0.092914	F	3	1.1	Right	0.562
311	Est	Activity	5	16	19	40	0.060332	0	2.09	1.642	2.09	0.20523	0.060018	F	3	1.1	Right	0.903
311	Est	Activity	5	16	20	0	0.058336	0	1.808	1.294	1.808	0.23675	0.069972	F	3	1.1	Right	0.793
311	Est	Activity	5	17	1	40	0.063189	0.265	1.499	0.978	1.499	0.44837	0.11244	F	3	1.1	Right	0.58
311	Est	Activity	5	17	2	0	0.057105	0.17	1.406	0.843	1.406	0.33863	0.10942	F	3	1.1	Right	0.673
311	Est	Activity	5	17	3	40	0.072714	0.375	1.248	0.672	1.248	0.27385	0.057176	F	3	1.1	Right	0.43
311	Est	Activity	5	17	4	0	0.061315	0.36	1.317	0.75	1.317	0.31913	0.093968	F	3	1.1	Right	0.564
311	Est	Activity	5	17	5	-40	0.065967	0.156	1.372	0.763	1.372	0.49069	0.1463	F	3	1.1	Right	0.594
311	Est	Activity	5	17	6	0	0.057245	0.263	1.218	0.764	1.218	0.65199	0.055602	F	3	1.1	Right	0.625
311	Est	Activity	5	17	7	-40	0.06281	0.204	1.279	0.796	1.279	0.41932	0.11787	F	3	1.1	Right	0.597
311	Est	Activity	5	17	8	0	0.060742	0.292	1.235	0.82	1.235	0.42778	0.10073	F	3	1.1	Right	0.563
311	Est	Activity	5	17	9	40	0.063813	0.046	1.608	1.047	1.608	0.46239	0.1009	F	3	1.1	Right	0.795
311	Est	Activity	5	17	10	0	0.053948	0.14	1.405	0.922	1.405	0.37859	0.13681	F	3	1.1	Right	0.686
311	Est	Activity	5	17	11	40	0.061075	0.419	1.223	0.656	1.223	0.35162	0.11556	F	3	1.1	Right	0.469
311	Est	Activity	5	17	12	0	0.060149	0.235	1.312	0.78	1.312	0.35137	0.092854	F	3	1.1	Right	0.567
311	Est	Activity	5	17	13	-40	0.067751	0.108	1.689	0.875	1.689	0.42955	0.12222	F	3	1.1	Right	0.695
311	Est	Activity	5	17	14	0	0.055908	0.251	1.279	0.81	1.279	0.32659	0.10292	F	3	1.1	Right	0.577
311	Est	Activity	5	17	15	40	0.060504	0	1.996	1.107	1.996	0.36973	0.093047	F	3	1.1	Right	0.797
311	Est	Activity	5	17	16	0	0.059471	0.309	1.398	0.735	1.398	0.33837	0.18697	F	3	1.1	Right	0.5
311	Est	Activity	5	17	17	-40	0.066238	0.11	1.908	0.967	1.908	0.37835	0.096083	F	3	1.1	Right	0.64
311	Est	Activity	5	17	18	0	0.058088	0.269	1.276	0.761	1.276	0.43567	0.10926	F	3	1.1	Right	0.542
311	Est	Activity	5	17	19	-40	0.06478	0.239	1.393	0.857	1.393	0.37887	0.11469	F	3	1.1	Right	0.655
311	Est	Activity	5	17	20	0	0.054535	0.345	1.262	0.748	1.262	0.1876	0.14034	F	3	1.1	Right	0.42
313	Cal	Activity	1	1	1	40	0.054117	0.353	1.036	1.036	3.642	0.46617	0.46617	F	2	1	Right	0.896
313	Cal	Activity	1	1	2	-40	0.13255	0.41	1.39	1.39	3.039	0.12845	0.12845	F	2	1	Right	0.636
313	C34	Demo	2	2	1	-40	0.066571	0.422	0.952	0.719	0.952	0.43825	0.209	F	2	1	Right	0.513
313	C34	Demo	2	2	2	0	0.048788	0.157	1.059	0.809	1.059	0.53637	0.28004	F	2	1	Right	0.702
313	C34	Demo	2	2	3	40	0.066043	0.017	1.404	1.168	1.404	0.21698	0.12182	F	2	1	Right	0.909
313	C34	Demo	2	2	4	0	0.053113	0.058	1.326	1.124	1.326	0.21148	0.11728	F	2	1	Right	0.797
313	C34	Demo	2	2	5	40	0.055954	0.161	1.244	1.057	1.244	0.24322	0.13626	F	2	1	Right	0.807
313	C34	Demo	2	2	6	0	0.057702	0.25	1.154	0.952	1.154	0.22901	0.14176	F	2	1	Right	0.598
313	C34	Demo	2	2	7	-40	0.06825	0.204	1.511	1.285	1.511	0.10274	0.094436	F	2	1	Right	0.935
313	C34	Demo	2	2	8	0	0.057326	0.271	0.993	0.785	0.993	0.31319	0.1486	F	2	1	Right	0.54
313	C34	Activity	2	3	1	-40	0.068882	0.405	1.265	1.049	1.265	0.14977	0.09756	F	2	1	Right	0.64
313	C34	Activity	2	3	2	0	0.05743	0.201	0.998	0.796	0.998	0.32798	0.1605	F	2	1	Right	0.576
313	C34	Activity	2	3	3	40	0.065209	0.124	1.311	1.061	1.311	0.27703	0.14472	F	2	1	Right	0.671
313	C34	Activity	2	3	4	0	0.062594	0.161	1.272	1.053	1.272	0.15333	0.11222	F	2	1	Right	0.728
313	C34	Activity	2	3	5	40	0.060698	0.446	1.146	0.951	1.146	0.21774	0.093892	F	2	1	Right	0.554
313	C34	Activity	2	3	6	0	0.062405	0	1.458	1.192	1.458	0.25118	0.13779	F	2	1	Right	0.796
313	C34	Activity	2	3	7	-40	0.06396	0.092	1.357	1.141	1.357	0.23967	0.20664	F	2	1	Right	0.973
313	C34	Activity	2	3	8	0	0.057718	0.017	1.308	1.107	1.308	0.15968	0.10146	F	2	1	Right	0.702
313	C34	Activity	2	3	9	-40	0.064885	0.313	1.323	1.121	1.323	0.1814	0.12542	F	2	1	Right	0.793
313	C34	Activity	2	3	10	0	0.054915	0	1.267	1.076	1.267	0.27981	0.18853	F	2	1	Right	0.86
313	C34	Activity	2	3	11	-40	0.069441	0.369	1.22	1.014	1.22	0.19205	0.12163	F	2	1	Right	0.718
313	C34	Activity	2	3	12	0	0.060317	0.278	1	0.811	1	0.363	0.15704	F	2	1	Right	0.578
313	C34	Activity	2	3	13	40	0.064095	0.274	1.201	0.984	1.201	0.14693	0.089559	F	2	1	Right	0.671
313	C34	Activity	2	3	14	0	0.060071	0.405	1.044	0.851	1.044	0.36922	0.15955	F	2	1	Right	0.577
313	C34	Activity	2	3	15	40	0.059887	0.421	1.09	0.889	1.09	0.21568	0.1401	F	2	1	Right	0.623
313	C34	Activity	2	3	16	0	0.057993	0.299	1.545	1.324	1.545	0.1176	0.076309	F	2	1	Right	0.533
313	C34	Activity	2	3	17	-40	0.05937	0	1.579	1.377	1.579	0.12297	0.11791	F	2	1	Right	1.032
313	C34	Activity	2	3	18	0	0.059261	0.284	1.183	0.999	1.183	0.1477	0.078709	F	2	1	Right	0.496
313	C34	Activity	2	3	19	40	0.05741	0.272	1.155	0.952	1.155	0.19036	0.1179	F	2	1	Right	0.624
313	C34	Activity	2	3	20	0	0.056072	0.171	1.669	1.452	1.669	0.16451	0.090308	F	2	1	Right	0.81
313	C34	Activity	2	4	1	-40	0.061865	0.235	1.329	1.107	1.329	0.19974	0.15085	F	2	1	Right	0.798
313	C34	Activity	2	4	2	0	0.055228	0.009	1.262	1.029	1.262	0.31676	0.1189	F	2	1	Right	0.781
313	C34	Activity	2	4	3	-40	0.061911	0.407	1.137	0.905	1.137	0.24521	0.11696	F	2	1	Right	0.56
313	C34	Activity	2	4	4	0	0.052701	0.281	1.088	0.9	1.088	0.24982	0.15375	F	2	1	Right	0.635
313	C34	Activity	2	4	5	40	0.064493	0.28	1.065	0.827	1.065	0.25483	0.14793	F	2	1	Right	0.609
313	C34	Activity	2	4	6	0	0.065252	0.327	0.936	0.734	0.936	0.30812	0.14517	F	2	1	Right	0.498
313	C34	Activity	2	4	7	40	0.057202	0.203	1.419	1.189	1.419	0.17455	0.093451	F	2	1	Right	0.703
313	C34	Activity	2	4	8	0	0.066901	0.33	1.373	1.168	1.373	0.14455	0.076951	F	2	1	Right	0.594
313	C34	Activity	2	4	9	40	0.063177	0.218	1.356	1.142	1.356	0.17572	0.11344	F	2	1	Right	0.749
313	C34	Activity	2	4	10	0	0.059237	0.044	1.52	1.28	1.52	0.16678	0.13248	F	2	1	Right	0.988
313	C34	Activity	2	4	11	-40	0.069959	0.313	1.108	0.889	1.108	0.16843	0.11794	F	2	1	Right	0.623
313	C34	Activity	2	4	12	0	0.061258	0.248	1.108	0.889	1.108	0.22896	0.11989	F	2	1	Right	0.594
313	C34	Activity	2	4	13	-40	0.065058	0.327	1.279	1.107	1.279	0.19439	0.087403	F	2	1	Right	0.594
313	C34	Activity	2	4	14	0	0.059061	0.356	1.217	1.02	1.217	0.13262	0.061016	F	2	1	Right	0.531
313	C34	Activity	2	4	15	-40	0.065103	0.234	1.28	1.076	1.28	0.25593	0.13087	F	2	1	Right	0.679
313	C34	Activity	2	4	16	0	0.060074	0.079	1.465	1.263	1.465	0.16923	0.13067	F	2	1	Right	0.922
313	C34	Activity	2	4	17	40	0.062792	0.264	1.216	1.013	1.216	0.18468	0.10382	F	2	1	Right	0.623
313	C34	Activity	2	4	18	0	0.057483	0.281	1.047	0.764	1.047	0.33371	0.17685	F	2	1	Right	0.545
313	C34	Activity	2	4	19	40	0.061755	0.182	1.378	1.161	1.378	0.13533	0.073655	F	2	1	Right	0.724
313	C34	Activity	2	4	20	0	0.063952	0.282	0.982	0.764	0.982	0.20503	0.080467	F	2	1	Right	0.448
313	C34	Activity	2	5	1	-40	0.061311	0.278	1.248	1.062	1.248	0.16395	0.091553	F	2	1	Right	0.657
313	C34	Activity	2	5	2	0	0.059525	0.186	1.232	1.013	1.232	0.23727	0.12275	F	2	1	Right	0.654
313	C34	Activity	2	5	3	-40	0.065615	0.067	1.616	1.391	1.616	0.11574	0.066902	F	2	1	Right	0.893
313	C34	Activity	2	5	4	0	0.05888	0.266	1.232	1.013	2.183	0.19149	0.11761	F	2	1	Right	0.688
313	C34	Activity	2	5	5	40	0.062838	0.313	1.526	1.37	1.526	0.13539	0.071885	F	2	1	Right	0.701
313	C34	Activity	2	5	6	0	0.06278	0.173	1.466	1.263	1.466	0.13708	0.056313	F	2	1	Right	0.592
313	C34	Activity	2	5	7	40	0.062397	0.326	1.236	1.013	1.236	0.1454	0.095115	F	2	1	Right	0.656
313	C34	Activity	2	5	8	0	0.05927	0.174	1.45	1.215	1.45	0.11782	0.078829	F	2	1	Right	0.792
313	C34	Activity	2	5	9	40	0.066761	0	1.575	1.374	1.575	0.16748	0.098939	F	2	1	Right	0.95
313	C34	Activity	2	5	10	0	0.06189	0.311	1.28	1.091	1.28	0.1297	0.082017	F	2	1	Right	0.657
313	C34	Activity	2	5	11	40	0.061858	0.298	1.249	1.045	1.249	0.1339	0.087212	F	2	1	Right	0.653
313	C34	Activity	2	5	12	0	0.061174	0.14	1.438	1.216	1.438	0.11972	0.071494	F	2	1	Right	0.686
313	C34	Activity	2	5	13	-40	0.066631	0.265	1.794	1.752	1.794	0.18293	0.080917	F	2	1	Right	0.592
313	C34	Activity	2	5	14	0	0.061895	0.4	1.016	0.832	1.016	0.17407	0.085274	F	2	1	Right	0.502
313	C34	Activity	2	5	15	-40	0.068792	0.374	1.353	1.156	1.353	0.1227	0.050486	F	2	1	Right	0.531
313	C34	Activity	2	5	16	0	0.059158	0	1.442	1.218	1.442	0.21106	0.13829	F	2	1	Right	0.875
313	C34	Activity	2	5	17	40	0.066308	0.007	1.591	1.371	1.591	0.13791	0.073789	F	2	1	Right	0.856
313	C34	Activity	2	5	18	0	0.060344	0.064	1.422	1.199	1.422	0.18695	0.10611	F	2	1	Right	0.815
313	C34	Activity	2	5	19	-40	0.066261	0.311	1.312	1.139	1.312	0.23693	0.10339	F	2	1	Right	0.571
313	C34	Activity	2	5	20	0	0.060166	0.156	1.249	1.063	1.249	0.23415	0.1275	F	2	1	Right	0.687
313	CoP10	Demo	3	6	1	-40	0.061093	0.264	0.842	0.842	0.842	0.30653	0.30653	F	2	1	Right	0.623
313	CoP10	Demo	3	6	2	0	0.05748	0.261	0.718	0.718	0.718	0.22873	0.22873	F	2	1	Right	0.484
313	CoP10	Demo	3	6	3	-40	0.05946	0.328	1.265	1.265	1.265	0.2186	0.2186	F	2	1	Right	0.577
313	CoP10	Demo	3	6	4	0	0.057353	0.155	1.139	1.139	1.139	0.1993	0.1993	F	2	1	Right	0.765
313	CoP10	Demo	3	6	5	40	0.066991	0.282	1.075	1.075	1.075	0.17126	0.17126	F	2	1	Right	0.592
313	CoP10	Demo	3	6	6	0	0.058455	0.235	1.092	1.092	1.092	0.20315	0.20315	F	2	1	Right	0.66
313	CoP10	Demo	3	6	7	40	0.058931	0.157	1.388	1.388	1.388	0.10323	0.10323	F	2	1	Right	0.861
313	CoP10	Demo	3	6	8	0	0.058892	0.032	1.654	1.654	1.654	0.10308	0.10308	F	2	1	Right	0.873
313	CoP10	Activity	3	7	1	40	0.060378	0.342	1.547	1.547	2.25	0.17534	0.17534	F	2	1	Right	0.5
313	CoP10	Activity	3	7	2	0	0.057634	0.28	1.234	1.234	1.234	0.1323	0.1323	F	2	1	Right	0.559
313	CoP10	Activity	3	7	3	40	0.06192	0.125	1.331	1.331	1.331	0.12168	0.12168	F	2	1	Right	0.862
313	CoP10	Activity	3	7	4	0	0.053745	0	1.339	1.339	1.339	0.26371	0.26371	F	2	1	Right	0.95
313	CoP10	Activity	3	7	5	40	0.061817	0.291	0.981	0.981	0.981	0.17398	0.17398	F	2	1	Right	0.656
313	CoP10	Activity	3	7	6	0	0.05849	0.234	1.139	1.139	1.139	0.1488	0.1488	F	2	1	Right	0.655
313	CoP10	Activity	3	7	7	-40	0.0697	0.202	1.155	1.155	1.155	0.14705	0.14705	F	2	1	Right	0.721
313	CoP10	Activity	3	7	8	0	0.056592	0.328	0.825	0.825	0.825	0.20135	0.20135	F	2	1	Right	0.563
313	CoP10	Activity	3	7	9	-40	0.062056	0.173	1.263	1.263	1.263	0.18698	0.18698	F	2	1	Right	0.795
313	CoP10	Activity	3	7	10	0	0.057154	0.124	1.155	1.155	1.155	0.18377	0.18377	F	2	1	Right	0.795
313	CoP10	Activity	3	7	11	40	0.063094	0.233	0.935	0.935	1.902	0.21546	0.21546	F	2	1	Right	0.643
313	CoP10	Activity	3	7	12	0	0.058979	0	1.214	1.214	1.214	0.22978	0.22978	F	2	1	Right	0.87
313	CoP10	Activity	3	7	13	-40	0.065226	0.215	1.032	1.032	1.032	0.27369	0.27369	F	2	1	Right	0.566
313	CoP10	Activity	3	7	14	0	0.062083	0.096	1.138	1.138	1.138	0.19398	0.19398	F	2	1	Right	0.778
313	CoP10	Activity	3	7	15	-40	0.064654	0.448	1.063	1.063	1.063	0.18895	0.18895	F	2	1	Right	0.594
313	CoP10	Activity	3	7	16	0	0.061231	0.189	1.078	1.078	1.078	0.1701	0.1701	F	2	1	Right	0.687
313	CoP10	Activity	3	7	17	-40	0.064261	0	1.387	1.387	1.387	0.19145	0.19145	F	2	1	Right	0.936
313	CoP10	Activity	3	7	18	0	0.058086	0.017	1.094	1.094	1.094	0.28538	0.28538	F	2	1	Right	0.031
313	CoP10	Activity	3	7	19	40	0.061696	0.347	0.875	0.875	0.875	0.30512	0.30512	F	2	1	Right	0.559
313	CoP10	Activity	3	7	20	0	0.058465	0.188	1.247	1.247	1.247	0.18512	0.18512	F	2	1	Right	0.639
313	CoP10	Activity	3	8	1	40	0.061187	0	1.507	1.507	1.507	0.16445	0.16445	F	2	1	Right	1
313	CoP10	Activity	3	8	2	0	0.055085	0.309	1.076	1.076	1.076	0.12388	0.12388	F	2	1	Right	0.641
313	CoP10	Activity	3	8	3	40	0.062686	0.28	1.155	1.155	1.609	0.085184	0.085184	F	2	1	Right	0.719
313	CoP10	Activity	3	8	4	0	0.059078	0.172	1.185	1.185	1.185	0.1274	0.1274	F	2	1	Right	0.765
313	CoP10	Activity	3	8	5	-40	0.069891	0.358	0.95	0.95	0.95	0.21545	0.21545	F	2	1	Right	0.512
313	CoP10	Activity	3	8	6	0	0.060182	0.312	0.923	0.923	1.125	0.24782	0.24782	F	2	1	Right	0.534
313	CoP10	Activity	3	8	7	40	0.064376	0.327	1.091	1.091	1.091	0.15058	0.15058	F	2	1	Right	0.606
313	CoP10	Activity	3	8	8	0	0.057243	0	1.436	1.42	1.436	0.15177	0.15177	F	2	1	Right	0.888
313	CoP10	Activity	3	8	9	-40	0.065299	0.313	1.058	1.058	1.058	0.20099	0.20099	F	2	1	Right	0.528
313	CoP10	Activity	3	8	10	0	0.057919	0	1.615	1.615	1.615	0.26059	0.26059	F	2	1	Right	0.819
313	CoP10	Activity	3	8	11	40	0.063615	0	1.479	1.479	1.479	0.14146	0.14146	F	2	1	Right	0.874
313	CoP10	Activity	3	8	12	0	0.061731	0	1.403	1.403	1.403	0.18585	0.18585	F	2	1	Right	0.92
313	CoP10	Activity	3	8	13	-40	0.062852	0.223	1.243	1.243	1.243	0.17496	0.17496	F	2	1	Right	0.639
313	CoP10	Activity	3	8	14	0	0.05667	0.218	1.233	1.233	1.233	0.17493	0.17493	F	2	1	Right	0.64
313	CoP10	Activity	3	8	15	-40	0.061417	0.091	1.308	1.308	1.308	0.20177	0.20177	F	2	1	Right	0.887
313	CoP10	Activity	3	8	16	0	0.057909	0.185	1.193	1.193	1.193	0.19085	0.19085	F	2	1	Right	0.72
313	CoP10	Activity	3	8	17	40	0.060581	0.316	1.106	1.106	1.106	0.16241	0.16241	F	2	1	Right	0.639
313	CoP10	Activity	3	8	18	0	0.061705	0.242	0.989	0.989	0.989	0.18222	0.18222	F	2	1	Right	0.587
313	CoP10	Activity	3	8	19	-40	0.066383	0.292	0.985	0.985	0.985	0.28829	0.28829	F	2	1	Right	0.626
313	CoP10	Activity	3	8	20	0	0.06297	0.262	0.999	0.999	0.999	0.1555	0.1555	F	2	1	Right	0.639
313	CoP10	Activity	3	9	1	-40	0.063811	0.31	1.266	1.266	1.266	0.099268	0.099268	F	2	1	Right	0.671
313	CoP10	Activity	3	9	2	0	0.061748	0.193	1.256	1.256	1.256	0.16834	0.16834	F	2	1	Right	0.622
313	CoP10	Activity	3	9	3	40	0.065255	0.17	1.311	1.311	1.311	0.14024	0.14024	F	2	1	Right	0.735
313	CoP10	Activity	3	9	4	0	0.057124	0	1.169	1.169	1.169	0.19248	0.19248	F	2	1	Right	0.873
313	CoP10	Activity	3	9	5	40	0.06551	0.092	1.266	1.266	1.266	0.12645	0.12645	F	2	1	Right	0.952
313	CoP10	Activity	3	9	6	0	0.059797	0.297	0.935	0.935	0.935	0.14404	0.14404	F	2	1	Right	0.654
313	CoP10	Activity	3	9	7	40	0.063796	0.125	1.314	1.314	1.314	0.10289	0.10289	F	2	1	Right	0.889
313	CoP10	Activity	3	9	8	0	0.055985	0	1.2	1.2	1.2	0.21572	0.21572	F	2	1	Right	0.827
313	CoP10	Activity	3	9	9	-40	0.06491	0.333	1.056	1.056	1.056	0.18396	0.18396	F	2	1	Right	0.621
313	CoP10	Activity	3	9	10	0	0.059727	0.095	1.349	1.349	1.349	0.21006	0.21006	F	2	1	Right	0.81
313	CoP10	Activity	3	9	11	-40	0.064769	0.266	1.139	1.139	1.139	0.16446	0.16446	F	2	1	Right	0.689
313	CoP10	Activity	3	9	12	0	0.057863	0.264	0.905	0.905	0.905	0.18493	0.18493	F	2	1	Right	0.592
313	CoP10	Activity	3	9	13	40	0.064525	0.14	1.279	1.279	1.279	0.10906	0.10906	F	2	1	Right	0.873
313	CoP10	Activity	3	9	14	0	0.056097	0.282	1.059	1.059	1.059	0.18504	0.18504	F	2	1	Right	0.64
313	CoP10	Activity	3	9	15	40	0.065764	0.286	1.03	1.03	1.03	0.17667	0.17667	F	2	1	Right	0.625
313	CoP10	Activity	3	9	16	0	0.053334	0.619	0.703	0.703	0.703	0.020741	0.020741	F	2	1	Right	0.362
313	CoP10	Activity	3	9	17	-40	0.063757	0.31	1.061	1.061	1.061	0.11755	0.11755	F	2	1	Right	0.551
313	CoP10	Activity	3	9	18	0	0.060843	0	1.355	1.355	1.355	0.24703	0.24703	F	2	1	Right	0.856
313	CoP10	Activity	3	9	19	-40	0.066986	0	1.403	1.403	1.403	0.20622	0.20622	F	2	1	Right	0.934
313	CoP10	Activity	3	9	20	0	0.062644	0.231	1.125	1.125	1.125	0.1643	0.1643	F	2	1	Right	0.658
313	Est	Demo	4	10	1	-40	0.065921	0.5	1.513	0.825	1.513	0.19249	0.040191	F	2	1.03	Right	0.504
313	Est	Demo	4	10	2	0	0.07326	0.312	1.388	0.954	1.388	0.13934	0.059145	F	2	1.03	Right	0.516
313	Est	Demo	4	10	3	40	0.052824	0.283	1.464	1.08	1.464	0.13875	0.071658	F	2	1.03	Right	0.736
313	Est	Demo	4	10	4	0	0.073539	0.204	1.405	0.966	1.405	0.20109	0.083694	F	2	1.03	Right	0.608
313	Est	Demo	4	10	5	-40	0.0605	0.295	1.501	1.061	1.501	0.12935	0.058155	F	2	1.03	Right	0.735
313	Est	Demo	4	10	6	0	0.068655	0.035	1.713	1.309	1.713	0.1528	0.077754	F	2	1.03	Right	0.997
313	Est	Demo	4	10	7	40	0.06274	0.311	1.422	0.999	1.422	0.14832	0.09172	F	2	1.03	Right	0.66
313	Est	Demo	4	10	8	0	0.068759	0.155	1.421	1.016	2.936	0.21406	0.082876	F	2	1.03	Right	0.721
313	Est	Activity	4	11	1	-40	0.062936	0.295	1.481	0.908	1.481	0.16472	0.085259	F	2	1.03	Right	0.623
313	Est	Activity	4	11	2	0	0.072453	0.35	1.305	0.835	1.305	0.26495	0.077051	F	2	1.03	Right	0.538
313	Est	Activity	4	11	3	-40	0.068343	0.296	1.454	0.996	1.454	0.19074	0.07504	F	2	1.03	Right	0.609
313	Est	Activity	4	11	4	0	0.071685	0.285	1.367	0.93	1.367	0.22332	0.079505	F	2	1.03	Right	0.555
313	Est	Activity	4	11	5	40	0.059757	0.124	1.856	1.388	1.856	0.14732	0.056671	F	2	1.03	Right	0.889
313	Est	Activity	4	11	6	0	0.06381	0.328	1.548	1.079	1.548	0.092254	0.055155	F	2	1.03	Right	0.639
313	Est	Activity	4	11	7	40	0.065211	0.359	1.518	1.049	1.518	0.11814	0.056143	F	2	1.03	Right	0.686
313	Est	Activity	4	11	8	0	0.061818	0.287	1.321	0.936	1.321	0.22095	0.12573	F	2	1.03	Right	0.653
313	Est	Activity	4	11	9	40	0.067402	0	1.903	1.401	1.903	0.13851	0.064214	F	2	1.03	Right	0.981
313	Est	Activity	4	11	10	0	0.063769	0.262	1.296	0.888	1.296	0.26321	0.05775	F	2	1.03	Right	0.593
313	Est	Activity	4	11	11	40	0.065895	0.05	1.792	1.309	1.792	0.14594	0.066896	F	2	1.03	Right	0.949
313	Est	Activity	4	11	12	0	0.065056	0.218	1.437	0.967	1.437	0.27957	0.097969	F	2	1.03	Right	0.686
313	Est	Activity	4	11	13	-40	0.063517	0.326	1.342	0.845	1.342	0.25444	0.089057	F	2	1.03	Right	0.547
313	Est	Activity	4	11	14	0	0.062389	0.25	1.591	1.155	1.591	0.17519	0.082342	F	2	1.03	Right	0.702
313	Est	Activity	4	11	15	40	0.05787	0.452	1.435	0.984	1.435	0.25871	0.094846	F	2	1.03	Right	0.703
313	Est	Activity	4	11	16	0	0.062555	0.14	1.577	1.061	1.577	0.26491	0.099426	F	2	1.03	Right	0.702
313	Est	Activity	4	11	17	-40	0.060912	0.355	1.561	1.08	1.561	0.24043	0.086799	F	2	1.03	Right	0.767
313	Est	Activity	4	11	18	0	0.064564	0.311	1.404	1.013	1.404	0.20372	0.075336	F	2	1.03	Right	0.623
313	Est	Activity	4	11	19	-40	0.066665	0.221	1.651	1.138	1.651	0.10964	0.055517	F	2	1.03	Right	0.7
313	Est	Activity	4	11	20	0	0.069922	0.266	1.497	1.038	1.497	0.15979	0.053793	F	2	1.03	Right	0.609
313	Est	Activity	4	12	1	40	0.065485	0.376	1.767	0.92	1.767	0.1866	0.048504	F	2	1.03	Right	0.514
313	Est	Activity	4	12	2	0	0.063737	0	1.685	1.265	1.685	0.22483	0.10242	F	2	1.03	Right	0.92
313	Est	Activity	4	12	3	-40	0.067745	0.274	1.498	0.982	1.498	0.1717	0.061562	F	2	1.03	Right	0.581
313	Est	Activity	4	12	4	0	0.066111	0.248	1.419	1.014	1.419	0.15957	0.073135	F	2	1.03	Right	0.659
313	Est	Activity	4	12	5	-40	0.067839	0.294	1.545	1.075	1.545	0.15795	0.060763	F	2	1.03	Right	0.731
313	Est	Activity	4	12	6	0	0.065556	0.094	1.779	1.357	1.779	0.13881	0.071939	F	2	1.03	Right	0.905
313	Est	Activity	4	12	7	40	0.063783	0.639	1.233	0.796	1.233	0.035022	0.028201	F	2	1.03	Right	0.328
313	Est	Activity	4	12	8	0	0.064752	0.265	1.451	1.029	1.451	0.23363	0.077771	F	2	1.03	Right	0.596
313	Est	Activity	4	12	9	-40	0.063419	0.068	1.678	1.195	1.678	0.23184	0.088096	F	2	1.03	Right	0.901
313	Est	Activity	4	12	10	0	0.066106	0.233	1.529	1.139	1.529	0.14865	0.066185	F	2	1.03	Right	0.749
313	Est	Activity	4	12	11	-40	0.064155	0	1.783	1.311	1.783	0.25064	0.079617	F	2	1.03	Right	0.968
313	Est	Activity	4	12	12	0	0.06998	0.328	1.342	0.888	1.342	0.2351	0.075896	F	2	1.03	Right	0.562
313	Est	Activity	4	12	13	40	0.058412	0.05	1.729	1.187	1.729	0.27423	0.13049	F	2	1.03	Right	0.902
313	Est	Activity	4	12	14	0	0.064244	0.172	1.641	1.169	1.641	0.19612	0.067494	F	2	1.03	Right	0.719
313	Est	Activity	4	12	15	40	0.065834	0.062	1.776	1.245	1.776	0.17206	0.087616	F	2	1.03	Right	0.906
313	Est	Activity	4	12	16	0	0.064923	0.313	1.447	0.92	1.447	0.2478	0.090038	F	2	1.03	Right	0.574
313	Est	Activity	4	12	17	40	0.067121	0.359	1.439	0.957	1.439	0.17616	0.089768	F	2	1.03	Right	0.62
313	Est	Activity	4	12	18	0	0.06774	0.266	1.498	1.03	1.498	0.23507	0.062719	F	2	1.03	Right	0.546
313	Est	Activity	4	12	19	-40	0.05955	0.121	1.923	1.296	1.923	0.14053	0.070631	F	2	1.03	Right	0.814
313	Est	Activity	4	12	20	0	0.062952	0.311	1.42	1.014	1.42	0.18041	0.069054	F	2	1.03	Right	0.546
313	Est	Activity	4	13	1	40	0.065924	0.03	1.768	1.232	1.768	0.19069	0.065585	F	2	1.03	Right	0.89
313	Est	Activity	4	13	2	0	0.064451	0.218	1.466	0.997	1.466	0.18497	0.080823	F	2	1.03	Right	0.766
313	Est	Activity	4	13	3	40	0.065369	0.124	1.717	1.156	1.717	0.18011	0.061649	F	2	1.03	Right	0.812
313	Est	Activity	4	13	4	0	0.065174	0	1.523	1.116	1.523	0.24927	0.10173	F	2	1.03	Right	0.041
313	Est	Activity	4	13	5	-40	0.063167	0.296	1.47	0.952	1.47	0.18647	0.078955	F	2	1.03	Right	0.577
313	Est	Activity	4	13	6	0	0.067472	0.312	1.452	0.984	1.452	0.12071	0.063704	F	2	1.03	Right	0.642
313	Est	Activity	4	13	7	40	0.05953	0.344	1.363	0.889	1.363	0.23691	0.090474	F	2	1.03	Right	0.576
313	Est	Activity	4	13	8	0	0.06303	0.046	1.652	1.231	1.652	0.19561	0.074128	F	2	1.03	Right	0.843
313	Est	Activity	4	13	9	40	0.064443	0.357	1.355	0.922	1.355	0.21962	0.087092	F	2	1.03	Right	0.61
313	Est	Activity	4	13	10	0	0.063103	0.075	1.671	1.22	1.671	0.18047	0.072227	F	2	1.03	Right	0.815
313	Est	Activity	4	13	11	-40	0.060269	0.113	1.524	1.025	1.524	0.32294	0.16037	F	2	1.03	Right	0.838
313	Est	Activity	4	13	12	0	0.074618	0.282	1.484	1.001	1.484	0.18081	0.061089	F	2	1.03	Right	0.549
313	Est	Activity	4	13	13	-40	0.064037	0.124	1.638	1.201	1.638	0.17666	0.060617	F	2	1.03	Right	0.812
313	Est	Activity	4	13	14	0	0.06942	0.217	1.421	0.999	1.421	0.18379	0.061167	F	2	1.03	Right	0.624
313	Est	Activity	4	13	15	40	0.062762	0.235	1.608	0.998	1.608	0.19462	0.080815	F	2	1.03	Right	0.643
313	Est	Activity	4	13	16	0	0.065111	0.312	1.544	1.089	1.544	0.14429	0.055526	F	2	1.03	Right	0.592
313	Est	Activity	4	13	17	-40	0.06207	0.109	1.593	1.096	1.593	0.24813	0.085683	F	2	1.03	Right	0.828
313	Est	Activity	4	13	18	0	0.065978	0.278	1.372	0.938	1.372	0.19867	0.04894	F	2	1.03	Right	0.549
313	Est	Activity	4	13	19	-40	0.066529	0.211	1.606	1.139	1.606	0.13646	0.050427	F	2	1.03	Right	0.764
313	Est	Activity	4	13	20	0	0.06438	0	1.77	1.294	1.77	0.23697	0.096078	F	2	1.03	Right	0.935
313	C58	Demo	5	14	1	-40	0.06392	0.332	1.338	0.933	1.338	0.18425	0.057228	F	2	1	Right	0.548
313	C58	Demo	5	14	2	0	0.061737	0.31	1.359	0.94	1.359	0.16713	0.049727	F	2	1	Right	0.546
313	C58	Demo	5	14	3	40	0.065161	0.218	1.405	0.936	1.405	0.23406	0.081138	F	2	1	Right	0.657
313	C58	Demo	5	14	4	0	0.057646	0.234	1.404	1.051	1.404	0.22195	0.056351	F	2	1	Right	0.608
313	C58	Demo	5	14	5	40	0.063573	0.281	1.389	0.953	1.389	0.2375	0.072691	F	2	1	Right	0.607
313	C58	Demo	5	14	6	0	0.065395	0.062	1.593	1.17	1.593	0.15458	0.040303	F	2	1	Right	0.859
313	C58	Demo	5	14	7	-40	0.065934	0.266	1.358	0.936	1.358	0.17385	0.058699	F	2	1	Right	0.67
313	C58	Demo	5	14	8	0	0.061162	0.207	1.29	0.821	1.29	0.24161	0.085075	F	2	1	Right	0.604
313	C58	Activity	5	15	1	40	0.062555	0.153	1.716	1.248	1.716	0.11813	0.036655	F	2	1	Right	0.829
313	C58	Activity	5	15	2	0	0.058148	0.311	1.374	1.031	1.374	0.15733	0.063974	F	2	1	Right	0.656
313	C58	Activity	5	15	3	40	0.068968	0.343	1.452	0.968	1.452	0.15584	0.065321	F	2	1	Right	0.623
313	C58	Activity	5	15	4	0	0.055877	0.221	1.403	1.028	1.403	0.24504	0.073244	F	2	1	Right	0.763
313	C58	Activity	5	15	5	-40	0.062153	0.172	1.465	1.065	1.465	0.2623	0.069571	F	2	1	Right	0.702
313	C58	Activity	5	15	6	0	0.065642	0.063	1.623	1.159	1.623	0.25678	0.078916	F	2	1	Right	0.794
313	C58	Activity	5	15	7	40	0.062434	0.265	1.64	1.154	1.64	0.093941	0.054644	F	2	1	Right	0.689
313	C58	Activity	5	15	8	0	0.060439	0.274	1.379	0.998	1.379	0.13036	0.031927	F	2	1	Right	0.498
313	C58	Activity	5	15	9	-40	0.060367	0.343	1.434	1.028	1.434	0.15732	0.057112	F	2	1	Right	0.643
313	C58	Activity	5	15	10	0	0.06198	0	1.746	1.294	1.746	0.19542	0.075673	F	2	1	Right	0.934
313	C58	Activity	5	15	11	40	0.063394	0.25	1.549	1.013	1.549	0.12103	0.067445	F	2	1	Right	0.751
313	C58	Activity	5	15	12	0	0.062704	0.081	1.588	1.156	1.588	0.1841	0.061872	F	2	1	Right	0.858
313	C58	Activity	5	15	13	-40	0.061982	0.343	1.357	0.968	1.357	0.24686	0.070216	F	2	1	Right	0.546
313	C58	Activity	5	15	14	0	0.060953	0	1.768	1.352	1.768	0.16012	0.070404	F	2	1	Right	0.951
313	C58	Activity	5	15	15	-40	0.064946	0.14	1.715	1.296	1.715	0.14821	0.048557	F	2	1	Right	0.827
313	C58	Activity	5	15	16	0	0.05934	0.142	1.561	1.169	1.561	0.22365	0.076418	F	2	1	Right	0.747
313	C58	Activity	5	15	17	40	0.062106	0.189	1.748	1.326	1.748	0.22158	0.045855	F	2	1	Right	0.934
313	C58	Activity	5	15	18	0	0.06269	0.297	1.372	0.966	1.372	0.21941	0.081392	F	2	1	Right	0.639
313	C58	Activity	5	15	19	-40	0.06276	0.235	1.592	1.201	1.592	0.16149	0.046977	F	2	1	Right	0.656
313	C58	Activity	5	15	20	0	0.06086	0.018	1.717	1.33	1.717	0.16449	0.059713	F	2	1	Right	0.871
313	C58	Activity	5	16	1	-40	0.066094	0.219	1.655	1.232	1.655	0.26521	0.080033	F	2	1	Right	0.927
313	C58	Activity	5	16	2	0	0.067956	0.281	1.47	1.049	1.47	0.17025	0.053024	F	2	1	Right	0.627
313	C58	Activity	5	16	3	40	0.067613	0.166	1.572	1.106	1.572	0.15575	0.062138	F	2	1	Right	0.698
313	C58	Activity	5	16	4	0	0.058499	0.201	1.435	0.998	1.435	0.24527	0.092457	F	2	1	Right	0.702
313	C58	Activity	5	16	5	-40	0.063902	0.281	1.375	0.965	1.375	0.18609	0.061477	F	2	1	Right	0.584
313	C58	Activity	5	16	6	0	0.064771	0.404	1.295	0.86	1.295	0.28793	0.079516	F	2	1	Right	0.5
313	C58	Activity	5	16	7	40	0.062005	0.327	1.327	0.86	1.327	0.24623	0.080368	F	2	1	Right	0.594
313	C58	Activity	5	16	8	0	0.058708	0.384	1.211	0.749	1.211	0.30799	0.080179	F	2	1	Right	0.499
313	C58	Activity	5	16	9	40	0.065671	0	1.873	1.42	1.873	0.17667	0.061063	F	2	1	Right	0.982
313	C58	Activity	5	16	10	0	0.063892	0.303	1.288	0.852	1.288	0.22948	0.088641	F	2	1	Right	0.524
313	C58	Activity	5	16	11	-40	0.063526	0.301	1.466	1.025	1.466	0.15977	0.062261	F	2	1	Right	0.573
313	C58	Activity	5	16	12	0	0.058849	0.061	1.608	1.201	1.608	0.21035	0.066329	F	2	1	Right	0.779
313	C58	Activity	5	16	13	-40	0.06275	0.172	1.499	1.111	1.499	0.26849	0.048047	F	2	1	Right	0.781
313	C58	Activity	5	16	14	0	0.06174	0.078	1.544	1.156	1.544	0.23354	0.057343	F	2	1	Right	0.765
313	C58	Activity	5	16	15	40	0.063156	0.279	1.388	0.935	1.388	0.25112	0.077944	F	2	1	Right	0.545
313	C58	Activity	5	16	16	0	0.0561	0.252	1.356	0.918	1.356	0.23621	0.062858	F	2	1	Right	0.561
313	C58	Activity	5	16	17	40	0.063857	0.406	1.466	1.031	1.466	0.17626	0.054102	F	2	1	Right	0.545
313	C58	Activity	5	16	18	0	0.060101	0.078	1.748	1.357	1.748	0.17533	0.06171	F	2	1	Right	0.833
313	C58	Activity	5	16	19	-40	0.062443	0.247	1.572	1.137	1.572	0.17691	0.049936	F	2	1	Right	0.606
313	C58	Activity	5	16	20	0	0.061867	0.159	1.494	1.122	1.494	0.18308	0.056645	F	2	1	Right	0.736
313	C58	Activity	5	17	1	-40	0.064632	0.421	1.314	0.906	1.314	0.22228	0.069642	F	2	1	Right	0.562
313	C58	Activity	5	17	2	0	0.066781	0.075	1.545	1.11	1.545	0.2207	0.05571	F	2	1	Right	0.735
313	C58	Activity	5	17	3	40	0.061542	0.08	1.512	1.028	1.512	0.27198	0.082566	F	2	1	Right	0.777
313	C58	Activity	5	17	4	0	0.061318	0.263	1.513	1.015	1.513	0.16368	0.047716	F	2	1	Right	0.532
313	C58	Activity	5	17	5	40	0.066464	0.252	1.415	1.041	1.415	0.17769	0.062062	F	2	1	Right	0.636
313	C58	Activity	5	17	6	0	0.05795	0	1.715	1.28	1.715	0.14985	0.058425	F	2	1	Right	0.935
313	C58	Activity	5	17	7	-40	0.062948	0.077	1.736	1.284	1.736	0.17837	0.052356	F	2	1	Right	0.83
313	C58	Activity	5	17	8	0	0.058479	0.032	1.729	1.324	1.729	0.18059	0.04312	F	2	1	Right	0.842
313	C58	Activity	5	17	9	-40	0.065409	0.359	1.638	1.17	1.638	0.12756	0.04621	F	2	1	Right	0.561
313	C58	Activity	5	17	10	0	0.059513	0.279	1.39	0.968	1.39	0.2103	0.067058	F	2	1	Right	0.609
313	C58	Activity	5	17	11	-40	0.063334	0.345	1.49	1.012	1.49	0.15138	0.044916	F	2	1	Right	0.59
313	C58	Activity	5	17	12	0	0.057952	0	1.622	1.237	1.622	0.19656	0.058692	F	2	1	Right	0.827
313	C58	Activity	5	17	13	40	0.063606	0.31	1.466	1.06	1.466	0.2398	0.066418	F	2	1	Right	0.549
313	C58	Activity	5	17	14	0	0.05782	0.103	1.535	1.131	1.535	0.18658	0.060287	F	2	1	Right	0.74
313	C58	Activity	5	17	15	40	0.063046	0.312	1.403	0.973	1.403	0.18897	0.073857	F	2	1	Right	0.593
313	C58	Activity	5	17	16	0	0.061871	0	1.622	1.235	1.622	0.22329	0.086239	F	2	1	Right	0.906
313	C58	Activity	5	17	17	40	0.063646	0.093	1.702	1.248	1.702	0.15089	0.048483	F	2	1	Right	0.828
313	C58	Activity	5	17	18	0	0.059505	0.233	1.374	0.925	1.374	0.2626	0.066718	F	2	1	Right	0.577
313	C58	Activity	5	17	19	-40	0.064007	0.203	1.808	1.31	1.808	0.13588	0.041998	F	2	1	Right	0.778
313	C58	Activity	5	17	20	0	0.060633	0.298	1.403	0.983	1.403	0.16117	0.053231	F	2	1	Right	0.53
314	Cal	Activity	1	1	1	40	0.063824	0.062	2.449	2.449	4.963	0.18251	0.11743	F	4	1	Right	0.999
314	Cal	Activity	1	1	2	-40	0.12185	0.389	1.764	1.764	5.243	0.13681	0.083968	F	4	1	Right	0.734
314	Est	Demo	2	2	1	40	0.058197	0.37	1.498	0.717	1.498	0.38396	0.1023	F	4	1.76	Right	0.514
314	Est	Demo	2	2	2	0	0.1064	0.348	1.196	0.93	2.553	0.23754	0.10895	F	4	1.76	Right	0.664
314	Est	Demo	2	2	3	-40	0.053739	0.289	1.377	0.719	1.377	0.45223	0.099889	F	4	1.76	Right	0.547
314	Est	Demo	2	2	4	0	0.093054	0.296	1.109	0.843	2.187	0.40407	0.21936	F	4	1.76	Right	0.672
314	Est	Demo	2	2	5	-40	0.056519	0	1.559	1.06	1.559	0.6142	0.16367	F	4	1.76	Right	0.938
314	Est	Demo	2	2	6	0	0.089211	0	1.404	1.107	1.404	0.3469	0.18667	F	4	1.76	Right	0.938
314	Est	Demo	2	2	7	40	0.068505	0.265	1.263	0.764	1.263	0.48735	0.12889	F	4	1.76	Right	0.641
314	Est	Demo	2	2	8	0	0.086278	0.127	1.138	0.889	1.138	0.45793	0.18768	F	4	1.76	Right	0.733
314	Est	Activity	2	3	1	-40	0.070504	0.452	1.247	0.733	1.247	0.5322	0.14544	F	4	1.76	Right	0.561
314	Est	Activity	2	3	2	0	0.096459	0	1.301	1.036	1.301	0.29459	0.16758	F	4	1.76	Right	0.818
314	Est	Activity	2	3	3	40	0.064154	0.247	1.126	0.642	1.126	0.68418	0.17111	F	4	1.76	Right	0.531
314	Est	Activity	2	3	4	0	0.096431	0.28	0.999	0.749	0.999	0.39464	0.1611	F	4	1.76	Right	0.584
314	Est	Activity	2	3	5	40	0.063519	0.325	1.076	0.656	1.076	0.6739	0.18158	F	4	1.76	Right	0.56
314	Est	Activity	2	3	6	0	0.094491	0.283	1.014	0.733	1.014	0.4201	0.15041	F	4	1.76	Right	0.544
314	Est	Activity	2	3	7	-40	0.076085	0.327	1.217	0.719	1.217	0.51026	0.13281	F	4	1.76	Right	0.594
314	Est	Activity	2	3	8	0	0.094498	0.092	1.265	0.988	1.265	0.22528	0.11907	F	4	1.76	Right	0.782
314	Est	Activity	2	3	9	40	0.060544	0.203	1.217	0.78	1.217	0.78044	0.18525	F	4	1.76	Right	0.701
314	Est	Activity	2	3	10	0	0.10791	0.258	1.248	0.968	1.248	0.12882	0.058857	F	4	1.76	Right	0.612
314	Est	Activity	2	3	11	40	0.057823	0.11	1.234	0.811	1.234	0.8309	0.18857	F	4	1.76	Right	0.733
314	Est	Activity	2	3	12	0	0.10678	0	1.416	1.149	1.416	0.19754	0.11153	F	4	1.76	Right	0.826
314	Est	Activity	2	3	13	-40	0.06034	0	1.485	0.984	1.485	0.60839	0.18633	F	4	1.76	Right	0.873
314	Est	Activity	2	3	14	0	0.098084	0.078	1.233	0.967	1.233	0.22985	0.073133	F	4	1.76	Right	0.734
314	Est	Activity	2	3	15	-40	0.068653	0.464	1.265	0.78	1.265	1.8276	0.29049	F	4	1.76	Right	0.719
314	Est	Activity	2	3	16	0	0.11295	0.359	1.343	1.064	1.343	0.1626	0.069976	F	4	1.76	Right	0.64
314	Est	Activity	2	3	17	40	0.056252	0	1.331	0.905	1.331	0.74988	0.19455	F	4	1.76	Right	0.832
314	Est	Activity	2	3	18	0	0.11296	0.264	1.111	0.846	1.111	0.12104	0.063678	F	4	1.76	Right	0.503
314	Est	Activity	2	3	19	-40	0.059993	0.328	1.111	0.659	1.111	0.76897	0.19357	F	4	1.76	Right	0.546
314	Est	Activity	2	3	20	0	0.10255	0.311	1.215	0.951	1.215	0.16716	0.063078	F	4	1.76	Right	0.609
314	Est	Activity	2	4	1	40	0.059091	0.373	1.184	0.732	1.184	0.64712	0.17747	F	4	1.76	Right	0.638
314	Est	Activity	2	4	2	0	0.1081	0.202	1.265	1	2.138	0.24025	0.13994	F	4	1.76	Right	0.753
314	Est	Activity	2	4	3	40	0.069832	0.438	1.05	0.63	1.05	0.79913	0.20379	F	4	1.76	Right	0.529
314	Est	Activity	2	4	4	0	0.11612	0.296	1.082	0.778	1.082	0.26368	0.11738	F	4	1.76	Right	0.579
314	Est	Activity	2	4	5	-40	0.071508	0.09	1.452	0.906	1.452	0.51083	0.13006	F	4	1.76	Right	0.751
314	Est	Activity	2	4	6	0	0.10639	0.29	1.192	0.926	1.192	0.20512	0.093281	F	4	1.76	Right	0.629
314	Est	Activity	2	4	7	-40	0.064777	0.296	1.277	0.809	1.277	0.45795	0.1284	F	4	1.76	Right	0.684
314	Est	Activity	2	4	8	0	0.10319	0.36	1.124	0.844	1.124	0.17386	0.093281	F	4	1.76	Right	0.613
314	Est	Activity	2	4	9	40	0.060749	0.177	1.215	0.774	1.215	0.72529	0.18489	F	4	1.76	Right	0.682
314	Est	Activity	2	4	10	0	0.096834	0.314	1.075	0.81	1.075	0.27125	0.11784	F	4	1.76	Right	0.576
314	Est	Activity	2	4	11	40	0.062294	0.421	1.098	0.671	1.098	0.80161	0.18336	F	4	1.76	Right	0.595
314	Est	Activity	2	4	12	0	0.1169	0.259	1.125	0.829	1.125	0.20684	0.084632	F	4	1.76	Right	0.536
314	Est	Activity	2	4	13	-40	0.069827	0.435	1.185	0.687	1.185	0.49822	0.12409	F	4	1.76	Right	0.562
314	Est	Activity	2	4	14	0	0.096664	0.138	1.377	1.094	1.377	0.23548	0.13272	F	4	1.76	Right	0.8
314	Est	Activity	2	4	15	-40	0.061431	0.405	1.142	0.639	1.142	0.62953	0.14285	F	4	1.76	Right	0.516
314	Est	Activity	2	4	16	0	0.095034	0.218	1.218	0.954	1.218	0.2349	0.11208	F	4	1.76	Right	0.674
314	Est	Activity	2	4	17	-40	0.069552	0.341	1.186	0.658	1.186	0.46343	0.11091	F	4	1.76	Right	0.516
314	Est	Activity	2	4	18	0	0.10239	0.344	1.185	0.92	1.185	0.14471	0.071385	F	4	1.76	Right	0.612
314	Est	Activity	2	4	19	40	0.058351	0.295	1.122	0.625	1.122	0.81125	0.19231	F	4	1.76	Right	0.533
314	Est	Activity	2	4	20	0	0.096028	0.323	1.092	0.843	1.092	0.22945	0.09945	F	4	1.76	Right	0.611
314	Est	Activity	2	5	1	40	0.06009	0	1.609	1.045	1.609	0.47239	0.14232	F	4	1.76	Right	0.889
314	Est	Activity	2	5	2	0	0.1032	0.422	1.283	1.029	1.283	0.17085	0.079687	F	4	1.76	Right	0.671
314	Est	Activity	2	5	3	40	0.057508	0.277	1.171	0.732	1.171	0.55961	0.15425	F	4	1.76	Right	0.643
314	Est	Activity	2	5	4	0	0.10008	0.313	1.169	0.92	1.169	0.17412	0.085853	F	4	1.76	Right	0.61
314	Est	Activity	2	5	5	-40	0.072785	0.266	1.405	0.794	1.405	0.3688	0.099214	F	4	1.76	Right	0.594
314	Est	Activity	2	5	6	0	0.09509	0.293	0.998	0.733	0.998	0.32445	0.084129	F	4	1.76	Right	0.546
314	Est	Activity	2	5	7	-40	0.065703	0.406	1.169	0.669	1.169	0.62898	0.15082	F	4	1.76	Right	0.544
314	Est	Activity	2	5	8	0	0.11232	0.307	1.219	0.97	1.219	0.13374	0.049815	F	4	1.76	Right	0.558
314	Est	Activity	2	5	9	40	0.059548	0	1.39	0.905	1.39	0.76698	0.17811	F	4	1.76	Right	0.811
314	Est	Activity	2	5	10	0	0.097494	0.296	1.107	0.842	1.107	0.31056	0.11181	F	4	1.76	Right	0.577
314	Est	Activity	2	5	11	40	0.06285	0.051	1.424	0.933	1.424	0.60935	0.1627	F	4	1.76	Right	0.806
314	Est	Activity	2	5	12	0	0.10301	0	1.624	1.358	1.624	0.15913	0.093971	F	4	1.76	Right	0.999
314	Est	Activity	2	5	13	-40	0.068111	0	1.67	1.104	1.67	0.3421	0.091977	F	4	1.76	Right	0.904
314	Est	Activity	2	5	14	0	0.10763	0.11	1.593	1.294	1.593	0.20754	0.097414	F	4	1.76	Right	1.016
314	Est	Activity	2	5	15	40	0.059582	0.107	1.358	0.874	1.358	0.5654	0.1514	F	4	1.76	Right	0.768
314	Est	Activity	2	5	16	0	0.10205	0.301	1.325	1.042	1.325	0.16912	0.071707	F	4	1.76	Right	0.714
314	Est	Activity	2	5	17	-40	0.072977	0.187	1.422	0.895	1.422	0.32835	0.098396	F	4	1.76	Right	0.719
314	Est	Activity	2	5	18	0	0.10303	0.326	1.264	1.032	1.264	0.10016	0.063577	F	4	1.76	Right	0.545
314	Est	Activity	2	5	19	-40	0.062744	0.376	1.186	0.638	1.186	0.51021	0.1316	F	4	1.76	Right	0.5
314	Est	Activity	2	5	20	0	0.11009	0.359	1.222	0.973	1.222	0.097921	0.035783	F	4	1.76	Right	0.533
314	C58	Demo	3	6	1	-40	0.064982	0.294	1.249	0.829	2.06	0.26023	0.12372	F	4	1	Right	0.63
314	C58	Demo	3	6	2	0	0.063201	0	1.433	1.061	1.433	0.34593	0.15703	F	4	1	Right	0.877
314	C58	Demo	3	6	3	40	0.071212	0.235	1.342	0.854	1.342	0.35853	0.11424	F	4	1	Right	0.669
314	C58	Demo	3	6	4	0	0.051358	0.063	1.512	1.122	1.512	0.53811	0.2118	F	4	1	Right	0.966
314	C58	Demo	3	6	5	-40	0.069282	0.349	1.836	1.639	1.836	0.20552	0.049818	F	4	1	Right	0.759
314	C58	Demo	3	6	6	0	0.067643	0.093	1.498	1.093	1.498	0.28066	0.027367	F	4	1	Right	0.891
314	C58	Demo	3	6	7	40	0.067013	0.28	1.404	0.889	1.404	0.33609	0.086815	F	4	1	Right	0.68
314	C58	Demo	3	6	8	0	0.056711	0.216	1.268	0.906	1.268	0.28328	0.054988	F	4	1	Right	0.701
314	C58	Activity	3	7	1	40	0.062917	0.389	1.094	0.702	1.794	0.54594	0.1456	F	4	1	Right	0.566
314	C58	Activity	3	7	2	0	0.061312	0	1.448	1.03	1.448	0.28451	0.12185	F	4	1	Right	0.856
314	C58	Activity	3	7	3	40	0.056361	0.221	1.167	0.795	1.934	0.67532	0.18954	F	4	1	Right	0.685
314	C58	Activity	3	7	4	0	0.06498	0.298	0.934	0.598	0.934	0.34664	0.057731	F	4	1	Right	0.451
314	C58	Activity	3	7	5	-40	0.064306	0.152	1.361	0.857	1.361	0.3529	0.086434	F	4	1	Right	0.623
314	C58	Activity	3	7	6	0	0.05444	0	1.465	1.017	1.465	0.41648	0.13352	F	4	1	Right	0.857
314	C58	Activity	3	7	7	-40	0.065005	0.358	1.405	0.815	1.405	0.27479	0.10427	F	4	1	Right	0.53
314	C58	Activity	3	7	8	0	0.051741	0.285	1.069	0.678	1.069	0.47405	0.075589	F	4	1	Right	0.554
314	C58	Activity	3	7	9	-40	0.07292	0.421	1.394	0.967	1.394	0.33636	0.1643	F	4	1	Right	0.622
314	C58	Activity	3	7	10	0	0.046557	0	1.389	1	1.389	0.51464	0.12725	F	4	1	Right	0.904
314	C58	Activity	3	7	11	-40	0.060845	0	1.621	1.216	1.621	0.26467	0.093833	F	4	1	Right	0.956
314	C58	Activity	3	7	12	0	0.049846	0.297	1.119	0.733	1.119	0.35769	0.11122	F	4	1	Right	0.578
314	C58	Activity	3	7	13	40	0.063114	0.303	1.034	0.642	1.034	0.23125	0.031639	F	4	1	Right	0.411
314	C58	Activity	3	7	14	0	0.04559	0.124	1.219	0.926	1.981	0.59053	0.06342	F	4	1	Right	0.828
314	C58	Activity	3	7	15	-40	0.060607	0	1.621	1.166	3.926	0.28018	0.12097	F	4	1	Right	0.885
314	C58	Activity	3	7	16	0	0.059005	0.123	1.372	0.92	1.372	0.38594	0.13175	F	4	1	Right	0.748
314	C58	Activity	3	7	17	40	0.070776	0.28	1.203	0.717	1.203	0.37685	0.080071	F	4	1	Right	0.531
314	C58	Activity	3	7	18	0	0.054881	0	1.374	0.968	1.374	0.2784	0.079998	F	4	1	Right	0.765
314	C58	Activity	3	7	19	40	0.056201	0	1.544	1.115	1.544	0.45711	0.16375	F	4	1	Right	0.937
314	C58	Activity	3	7	20	0	0.045041	0	1.591	1.202	1.591	0.72143	0.31111	F	4	1	Right	1.095
314	C58	Activity	3	8	1	40	0.061361	0	1.469	1.045	2.061	0.55408	0.2045	F	4	1	Right	0.905
314	C58	Activity	3	8	2	0	0.054289	0.217	1.093	0.734	1.093	0.30343	0.040359	F	4	1	Right	0.547
314	C58	Activity	3	8	3	-40	0.074323	0.331	1.527	0.842	1.527	0.21556	0.08408	F	4	1	Right	0.511
314	C58	Activity	3	8	4	0	0.057323	0.259	1.222	0.781	1.222	0.32593	0.058741	F	4	1	Right	0.609
314	C58	Activity	3	8	5	40	0.065097	0	1.556	1.058	1.556	0.28438	0.099678	F	4	1	Right	0.839
314	C58	Activity	3	8	6	0	0.052372	0.216	1.185	0.777	1.185	0.28418	0.081828	F	4	1	Right	0.605
314	C58	Activity	3	8	7	-40	0.068246	0	1.779	1.247	1.779	0.27421	0.085121	F	4	1	Right	0.934
314	C58	Activity	3	8	8	0	0.054414	0.193	1.339	0.946	1.339	0.38567	0.055112	F	4	1	Right	0.808
314	C58	Activity	3	8	9	40	0.065562	0.28	1.171	0.719	1.171	0.32312	0.057579	F	4	1	Right	0.485
314	C58	Activity	3	8	10	0	0.052131	0	1.448	1.074	1.448	0.24346	0.10803	F	4	1	Right	0.89
314	C58	Activity	3	8	11	40	0.052775	0.043	1.451	1.018	1.451	0.54787	0.20241	F	4	1	Right	0.858
314	C58	Activity	3	8	12	0	0.055587	0.311	1.077	0.671	1.077	0.3922	0.10319	F	4	1	Right	0.533
314	C58	Activity	3	8	13	40	0.059696	0.282	1.124	0.7	1.763	0.55901	0.14615	F	4	1	Right	0.577
314	C58	Activity	3	8	14	0	0.067643	0.283	1.246	0.812	2.682	0.25859	0.073731	F	4	1	Right	0.591
314	C58	Activity	3	8	15	-40	0.061336	0.201	1.28	0.812	2.903	0.41638	0.068384	F	4	1	Right	0.647
314	C58	Activity	3	8	16	0	0.053829	0	1.451	0.999	1.451	0.38137	0.096205	F	4	1	Right	0.827
314	C58	Activity	3	8	17	-40	0.062714	0.217	1.482	0.982	1.482	0.24613	0.076959	F	4	1	Right	0.686
314	C58	Activity	3	8	18	0	0.053778	0.044	1.404	0.983	1.404	0.47441	0.12823	F	4	1	Right	0.831
314	C58	Activity	3	8	19	-40	0.059006	0.281	1.263	0.827	1.263	0.32008	0.12329	F	4	1	Right	0.613
314	C58	Activity	3	8	20	0	0.05933	0.283	1.149	0.714	1.149	0.29569	0.04269	F	4	1	Right	0.527
314	C58	Activity	3	9	1	-40	0.065887	0	1.532	1.076	1.532	0.3331	0.11103	F	4	1	Right	0.858
314	C58	Activity	3	9	2	0	0.0629	0.341	1.125	0.736	1.125	0.35125	0.097838	F	4	1	Right	0.592
314	C58	Activity	3	9	3	40	0.065831	0.295	1.201	0.764	1.201	0.33365	0.086646	F	4	1	Right	0.499
314	C58	Activity	3	9	4	0	0.052048	0.032	1.366	0.969	1.366	0.29579	0.048306	F	4	1	Right	0.78
314	C58	Activity	3	9	5	-40	0.069359	0.313	1.448	0.901	1.448	0.22878	0.065215	F	4	1	Right	0.543
314	C58	Activity	3	9	6	0	0.046163	0.277	0.92	0.594	0.92	0.39215	0.085525	F	4	1	Right	0.468
314	C58	Activity	3	9	7	-40	0.064405	0.389	1.216	0.763	1.216	0.36454	0.14144	F	4	1	Right	0.546
314	C58	Activity	3	9	8	0	0.050355	0.168	1.185	0.832	1.185	0.63459	0.1574	F	4	1	Right	0.7
314	C58	Activity	3	9	9	40	0.061436	0.233	1.187	0.709	1.187	0.45019	0.14393	F	4	1	Right	0.549
314	C58	Activity	3	9	10	0	0.059782	0.248	1.265	0.827	1.265	0.24258	0.076004	F	4	1	Right	0.624
314	C58	Activity	3	9	11	-40	0.069166	0.278	1.42	0.857	1.42	0.27246	0.10323	F	4	1	Right	0.578
314	C58	Activity	3	9	12	0	0.061084	0.296	1.114	0.639	1.114	0.2438	0.039823	F	4	1	Right	0.454
314	C58	Activity	3	9	13	40	0.060942	0.097	1.353	0.901	1.353	0.36528	0.099889	F	4	1	Right	0.732
314	C58	Activity	3	9	14	0	0.0529	0.212	1.187	0.703	1.187	0.2353	0.080477	F	4	1	Right	0.516
314	C58	Activity	3	9	15	-40	0.061677	0.157	1.542	1.001	1.542	0.36306	0.13643	F	4	1	Right	0.731
314	C58	Activity	3	9	16	0	0.06098	0.51	1.06	0.656	1.06	0.43644	0.095886	F	4	1	Right	0.545
314	C58	Activity	3	9	17	40	0.05891	0.032	1.419	0.941	1.419	0.40433	0.11686	F	4	1	Right	0.765
314	C58	Activity	3	9	18	0	0.049254	0.31	1.018	0.689	1.018	0.3169	0.083995	F	4	1	Right	0.515
314	C58	Activity	3	9	19	40	0.066871	0.282	1.107	0.716	4.688	0.45844	0.13309	F	4	1	Right	0.561
314	C58	Activity	3	9	20	0	0.06248	0.358	1.252	0.766	1.252	0.26642	0.034954	F	4	1	Right	0.546
314	C34	Demo	4	10	1	-40	0.066354	0.156	1.364	1.092	2.575	0.25109	0.10305	F	4	1	Right	0.718
314	C34	Demo	4	10	2	0	0.056507	0	1.295	1.077	2.636	0.3335	0.19075	F	4	1	Right	0.795
314	C34	Demo	4	10	3	40	0.067538	0.277	1.154	0.935	2.417	0.2519	0.11491	F	4	1	Right	0.58
314	C34	Demo	4	10	4	0	0.058723	0.25	0.997	0.795	2.122	0.21522	0.087486	F	4	1	Right	0.533
314	C34	Demo	4	10	5	-40	0.068277	0.335	1.304	0.899	1.304	0.24772	0.12504	F	4	1	Right	0.492
314	C34	Demo	4	10	6	0	0.05601	0	1.217	0.966	1.217	0.32707	0.15867	F	4	1	Right	0.796
314	C34	Demo	4	10	7	40	0.065597	0	1.325	1.059	2.37	0.36494	0.21048	F	4	1	Right	0.794
314	C34	Demo	4	10	8	0	0.061253	0.297	1.074	0.824	1.074	0.21122	0.087984	F	4	1	Right	0.551
314	C34	Activity	4	11	1	-40	0.063232	0.142	1.231	0.998	1.231	0.2369	0.13791	F	4	1	Right	0.67
314	C34	Activity	4	11	2	0	0.057406	0.547	0.92	0.707	0.92	0.26927	0.13747	F	4	1	Right	0.498
314	C34	Activity	4	11	3	40	0.065092	0.264	1.003	0.749	2.151	0.30018	0.15386	F	4	1	Right	0.531
314	C34	Activity	4	11	4	0	0.061757	0.297	0.858	0.672	0.858	0.21434	0.070601	F	4	1	Right	0.405
314	C34	Activity	4	11	5	-40	0.066366	0.345	1.093	0.858	2.105	0.16399	0.07496	F	4	1	Right	0.483
314	C34	Activity	4	11	6	0	0.044846	0.178	0.948	0.733	0.948	0.74991	0.32227	F	4	1	Right	0.655
314	C34	Activity	4	11	7	-40	0.064022	0.374	1.014	0.763	1.014	0.20482	0.052535	F	4	1	Right	0.468
314	C34	Activity	4	11	8	0	0.06152	0.25	0.982	0.778	0.982	0.31952	0.14148	F	4	1	Right	0.607
314	C34	Activity	4	11	9	-40	0.059273	0.372	1.264	0.968	1.264	0.19098	0.14043	F	4	1	Right	0.469
314	C34	Activity	4	11	10	0	0.063612	0.313	0.888	0.64	0.888	0.23	0.064877	F	4	1	Right	0.467
314	C34	Activity	4	11	11	40	0.061517	0	1.307	1.042	2.057	0.33342	0.20448	F	4	1	Right	0.746
314	C34	Activity	4	11	12	0	0.063446	0.327	0.969	0.784	0.969	0.23811	0.10464	F	4	1	Right	0.531
314	C34	Activity	4	11	13	40	0.061101	0.328	0.966	0.754	0.966	0.26961	0.13117	F	4	1	Right	0.485
314	C34	Activity	4	11	14	0	0.058856	0	1.405	1.192	1.405	0.25391	0.16141	F	4	1	Right	0.858
314	C34	Activity	4	11	15	40	0.059553	0.418	0.951	0.749	0.951	0.29667	0.13438	F	4	1	Right	0.549
314	C34	Activity	4	11	16	0	0.058714	0.232	0.993	0.781	0.993	0.2149	0.061918	F	4	1	Right	0.484
314	C34	Activity	4	11	17	-40	0.068159	0.339	1.205	0.984	1.205	0.1096	0.035318	F	4	1	Right	0.499
314	C34	Activity	4	11	18	0	0.057542	0.323	0.984	0.765	0.984	0.32128	0.17218	F	4	1	Right	0.53
314	C34	Activity	4	11	19	40	0.064712	0.295	0.968	0.752	2.045	0.36361	0.17063	F	4	1	Right	0.546
314	C34	Activity	4	11	20	0	0.06076	0.329	1.105	0.886	1.105	0.17325	0.087252	F	4	1	Right	0.559
314	C34	Activity	4	12	1	-40	0.069255	0.174	1.151	0.931	1.151	0.30231	0.16704	F	4	1	Right	0.683
314	C34	Activity	4	12	2	0	0.060828	0.314	0.904	0.684	0.904	0.35362	0.16417	F	4	1	Right	0.544
314	C34	Activity	4	12	3	40	0.062617	0.25	0.893	0.663	0.893	0.37356	0.14464	F	4	1	Right	0.453
314	C34	Activity	4	12	4	0	0.060131	0.262	0.902	0.701	0.902	0.17841	0.061478	F	4	1	Right	0.451
314	C34	Activity	4	12	5	-40	0.064335	0.016	1.921	1.81	3.01	0.18948	0.11051	F	4	1	Right	0.873
314	C34	Activity	4	12	6	0	0.055969	0.137	1.092	0.842	1.092	0.27488	0.12803	F	4	1	Right	0.638
314	C34	Activity	4	12	7	40	0.058935	0.136	1.175	0.906	1.843	0.3115	0.16067	F	4	1	Right	0.644
314	C34	Activity	4	12	8	0	0.045984	0.218	1.076	0.845	1.076	0.65003	0.3415	F	4	1	Right	0.718
314	C34	Activity	4	12	9	-40	0.071787	0.36	1.622	0.983	1.622	0.16802	0.076171	F	4	1	Right	0.498
314	C34	Activity	4	12	10	0	0.053881	0	1.36	1.059	1.36	0.27379	0.21177	F	4	1	Right	0.83
314	C34	Activity	4	12	11	-40	0.06429	0.312	1.169	0.937	1.169	0.15628	0.092701	F	4	1	Right	0.67
314	C34	Activity	4	12	12	0	0.057146	0.126	1.106	0.903	1.106	0.2402	0.12588	F	4	1	Right	0.653
314	C34	Activity	4	12	13	40	0.066158	0.294	0.972	0.75	0.972	0.32838	0.14935	F	4	1	Right	0.531
314	C34	Activity	4	12	14	0	0.063674	0.372	0.97	0.765	0.97	0.21637	0.092774	F	4	1	Right	0.532
314	C34	Activity	4	12	15	-40	0.066688	0.328	1.075	0.809	1.075	0.29661	0.15924	F	4	1	Right	0.575
314	C34	Activity	4	12	16	0	0.04872	0	1.276	1.059	1.276	0.5937	0.42357	F	4	1	Right	0.903
314	C34	Activity	4	12	17	40	0.062389	0	1.249	1.023	2.356	0.48805	0.26197	F	4	1	Right	0.826
314	C34	Activity	4	12	18	0	0.054211	0	1.405	1.202	1.405	0.24148	0.16503	F	4	1	Right	0.921
314	C34	Activity	4	12	19	40	0.057512	0.093	1.372	0.985	1.372	0.31312	0.15345	F	4	1	Right	0.738
314	C34	Activity	4	12	20	0	0.063702	0.327	1.036	0.781	1.036	0.23465	0.11315	F	4	1	Right	0.53
314	C34	Activity	4	13	1	40	0.064225	0.359	0.904	0.701	0.904	0.34697	0.16163	F	4	1	Right	0.498
314	C34	Activity	4	13	2	0	0.061095	0.092	1.124	0.908	1.124	0.30192	0.15403	F	4	1	Right	0.704
314	C34	Activity	4	13	3	-40	0.066228	0.232	1.045	0.811	1.045	0.31417	0.14264	F	4	1	Right	0.563
314	C34	Activity	4	13	4	0	0.054884	0.264	0.89	0.669	0.89	0.5203	0.22947	F	4	1	Right	0.532
314	C34	Activity	4	13	5	40	0.063796	0.327	0.968	0.733	0.968	0.29448	0.14646	F	4	1	Right	0.53
314	C34	Activity	4	13	6	0	0.058121	0.295	0.874	0.655	0.874	0.2757	0.081631	F	4	1	Right	0.468
314	C34	Activity	4	13	7	-40	0.065317	0.262	1.047	0.814	1.047	0.27562	0.11742	F	4	1	Right	0.528
314	C34	Activity	4	13	8	0	0.048828	0	1.199	0.968	1.199	0.59445	0.33332	F	4	1	Right	0.838
314	C34	Activity	4	13	9	-40	0.063891	0.225	1.195	0.977	1.195	0.30225	0.14131	F	4	1	Right	0.685
314	C34	Activity	4	13	10	0	0.056207	0.26	0.893	0.685	0.893	0.16785	0.042873	F	4	1	Right	0.405
314	C34	Activity	4	13	11	40	0.060421	0.241	0.967	0.749	0.967	0.23875	0.10223	F	4	1	Right	0.452
314	C34	Activity	4	13	12	0	0.058357	0	1.373	1.169	1.373	0.26573	0.1913	F	4	1	Right	0.918
314	C34	Activity	4	13	13	-40	0.065251	0.312	1.093	0.858	1.093	0.25767	0.10433	F	4	1	Right	0.515
314	C34	Activity	4	13	14	0	0.051903	0.108	1.049	0.827	1.049	0.43364	0.17802	F	4	1	Right	0.656
314	C34	Activity	4	13	15	40	0.059735	0.297	0.906	0.669	0.906	0.44706	0.2021	F	4	1	Right	0.497
314	C34	Activity	4	13	16	0	0.057967	0.264	1.029	0.827	1.029	0.19967	0.10831	F	4	1	Right	0.576
314	C34	Activity	4	13	17	40	0.065987	0.374	0.983	0.735	0.983	0.29915	0.13348	F	4	1	Right	0.484
314	C34	Activity	4	13	18	0	0.057162	0.28	1.014	0.81	1.014	0.17558	0.10407	F	4	1	Right	0.498
314	C34	Activity	4	13	19	-40	0.067832	0	1.637	1.372	1.637	0.26228	0.16804	F	4	1	Right	1.001
314	C34	Activity	4	13	20	0	0.060816	0.296	0.905	0.703	0.905	0.35324	0.11631	F	4	1	Right	0.486
314	CoP10	Demo	5	14	1	-40	0.066942	0.338	0.778	0.778	2.23	0.27014	0.27014	F	4	1	Right	0.499
314	CoP10	Demo	5	14	2	0	0.053785	0.3	0.731	0.731	1.526	0.3592	0.3592	F	4	1	Right	0.545
314	CoP10	Demo	5	14	3	-40	0.058987	0.06	1.063	1.063	1.642	0.3303	0.3303	F	4	1	Right	0.765
314	CoP10	Demo	5	14	4	0	0.055485	0.295	0.734	0.734	0.734	0.20796	0.20796	F	4	1	Right	0.468
314	CoP10	Demo	5	14	5	40	0.066921	0.249	1.639	1.639	1.639	0.23059	0.23059	F	4	1	Right	0.563
314	CoP10	Demo	5	14	6	0	0.055362	0	1.075	1.075	1.075	0.26085	0.26085	F	4	1	Right	0.825
314	CoP10	Demo	5	14	7	40	0.065504	0.345	0.825	0.825	1.499	0.23692	0.23692	F	4	1	Right	0.586
314	CoP10	Demo	5	14	8	0	0.057345	0.232	0.845	0.845	0.845	0.24777	0.24777	F	4	1	Right	0.584
314	CoP10	Activity	5	15	1	-40	0.063751	0.233	1.155	1.155	1.155	0.23835	0.23835	F	4	1	Right	0.817
314	CoP10	Activity	5	15	2	0	0.059953	0.279	0.655	0.655	0.655	0.3681	0.3681	F	4	1	Right	0.498
314	CoP10	Activity	5	15	3	-40	0.057463	0.082	0.958	0.958	0.958	0.54522	0.54522	F	4	1	Right	0.74
314	CoP10	Activity	5	15	4	0	0.052832	0.297	0.641	0.641	0.641	0.27955	0.27955	F	4	1	Right	0.45
314	CoP10	Activity	5	15	5	40	0.06443	0	1.076	1.076	1.731	0	0	F	4	1	Right	0.015
314	CoP10	Activity	5	15	6	0	0.054124	0.216	0.909	0.909	1.296	0.29526	0.29526	F	4	1	Right	0.577
314	CoP10	Activity	5	15	7	-40	0.065084	0	1.529	1.529	1.529	0.20151	0.20151	F	4	1	Right	0.826
314	CoP10	Activity	5	15	8	0	0.056004	0.269	0.775	0.775	0.775	0.23946	0.23946	F	4	1	Right	0.542
314	CoP10	Activity	5	15	9	-40	0.061121	0.282	0.872	0.872	0.872	0.334	0.334	F	4	1	Right	0.607
314	CoP10	Activity	5	15	10	0	0.056067	0	1.042	1.042	1.042	0.29327	0.29327	F	4	1	Right	0.825
314	CoP10	Activity	5	15	11	40	0.066681	0.28	0.749	0.749	0.749	0.27991	0.27991	F	4	1	Right	0.532
314	CoP10	Activity	5	15	12	0	0.061625	0	1.026	1.026	1.026	0.16573	0.16573	F	4	1	Right	0.733
314	CoP10	Activity	5	15	13	40	0.059114	0.343	0.657	0.657	0.657	0.37529	0.37529	F	4	1	Right	0.468
314	CoP10	Activity	5	15	14	0	0.054656	0	1.194	1.194	1.194	0.24993	0.24993	F	4	1	Right	0.882
314	CoP10	Activity	5	15	15	40	0.057747	0	1.209	1.209	1.209	0.28026	0.28026	F	4	1	Right	0.898
314	CoP10	Activity	5	15	16	0	0.048957	0.265	0.684	0.684	0.684	0.10048	0.10048	F	4	1	Right	0.403
314	CoP10	Activity	5	15	17	40	0.048066	0.285	0.65	0.65	0.65	0.30223	0.30223	F	4	1	Right	0.432
314	CoP10	Activity	5	15	18	0	0.057744	0.234	0.859	0.859	0.859	0.25631	0.25631	F	4	1	Right	0.609
314	CoP10	Activity	5	15	19	-40	0.068347	0.338	0.875	0.875	1.405	0.21276	0.21276	F	4	1	Right	0.515
314	CoP10	Activity	5	15	20	0	0.055194	0.168	0.765	0.765	0.765	0.24743	0.24743	F	4	1	Right	0.56
314	CoP10	Activity	5	16	1	-40	0.067214	0	1.186	1.186	1.186	0.35393	0.35393	F	4	1	Right	0.921
314	CoP10	Activity	5	16	2	0	0.055919	0.11	0.83	0.83	0.83	0.36057	0.36057	F	4	1	Right	0.657
314	CoP10	Activity	5	16	3	-40	0.063594	0	1.201	1.201	1.201	0.25581	0.25581	F	4	1	Right	0.857
314	CoP10	Activity	5	16	4	0	0.050514	0.295	0.625	0.625	0.625	0.41588	0.41588	F	4	1	Right	0.485
314	CoP10	Activity	5	16	5	40	0.062951	0.29	0.671	0.671	0.671	0.34952	0.34952	F	4	1	Right	0.435
314	CoP10	Activity	5	16	6	0	0.059457	0	1.111	1.111	1.111	0.33436	0.33436	F	4	1	Right	0.905
314	CoP10	Activity	5	16	7	-40	0.069869	0.233	0.897	0.897	0.897	0.25423	0.25423	F	4	1	Right	0.564
314	CoP10	Activity	5	16	8	0	0.049136	0.242	0.746	0.746	0.746	0.45323	0.45323	F	4	1	Right	0.59
314	CoP10	Activity	5	16	9	40	0.065532	0.279	0.796	0.78	1.499	0.29685	0.29685	F	4	1	Right	0.532
314	CoP10	Activity	5	16	10	0	0.056307	0.28	0.748	0.748	0.748	0.1972	0.1972	F	4	1	Right	0.501
314	CoP10	Activity	5	16	11	40	0.061934	0.342	0.671	0.671	0.671	0.43471	0.43471	F	4	1	Right	0.499
314	CoP10	Activity	5	16	12	0	0.0656	0	1.058	1.058	1.058	0.16073	0.16073	F	4	1	Right	0.764
314	CoP10	Activity	5	16	13	-40	0.069992	0.343	1.091	1.091	1.091	0.26371	0.26371	F	4	1	Right	0.516
314	CoP10	Activity	5	16	14	0	0.054974	0.245	0.766	0.766	0.766	0.35797	0.35797	F	4	1	Right	0.595
314	CoP10	Activity	5	16	15	-40	0.064852	0.453	0.951	0.951	0.951	0.35711	0.35711	F	4	1	Right	0.515
314	CoP10	Activity	5	16	16	0	0.053815	0.032	1.014	1.014	1.014	0.36406	0.36406	F	4	1	Right	0.811
314	CoP10	Activity	5	16	17	40	0.06908	0.296	0.717	0.717	0.717	0.3438	0.3438	F	4	1	Right	0.515
314	CoP10	Activity	5	16	18	0	0.057583	0.229	0.94	0.94	1.874	0.24308	0.24308	F	4	1	Right	0.607
314	CoP10	Activity	5	16	19	40	0.06096	0.329	0.779	0.779	0.779	0.29881	0.29881	F	4	1	Right	0.514
314	CoP10	Activity	5	16	20	0	0.057621	0.188	0.808	0.808	0.808	0.22127	0.22127	F	4	1	Right	0.528
314	CoP10	Activity	5	17	1	-40	0.069106	0.292	0.967	0.967	0.967	0.24488	0.24488	F	4	1	Right	0.547
314	CoP10	Activity	5	17	2	0	0.058451	0	1.325	1.325	1.325	0.32039	0.32039	F	4	1	Right	1.03
314	CoP10	Activity	5	17	3	-40	0.064765	0.327	0.814	0.814	0.814	0.29801	0.29801	F	4	1	Right	0.467
314	CoP10	Activity	5	17	4	0	0.051987	0.187	0.78	0.78	0.78	0.2859	0.2859	F	4	1	Right	0.579
314	CoP10	Activity	5	17	5	40	0.061823	0	1.293	1.293	1.652	0.32939	0.32939	F	4	1	Right	0.935
314	CoP10	Activity	5	17	6	0	0.057697	0.282	0.765	0.765	0.765	0.21366	0.21366	F	4	1	Right	0.484
314	CoP10	Activity	5	17	7	-40	0.067502	0.155	1.262	1.262	1.262	0.22511	0.22511	F	4	1	Right	0.701
314	CoP10	Activity	5	17	8	0	0.052491	0	1.044	1.044	1.044	0.36923	0.36923	F	4	1	Right	0.823
314	CoP10	Activity	5	17	9	40	0.062879	0	1.123	1.123	1.717	0.34231	0.34231	F	4	1	Right	0.841
314	CoP10	Activity	5	17	10	0	0.053919	0.23	0.688	0.688	0.688	0.10582	0.10582	F	4	1	Right	0.41
314	CoP10	Activity	5	17	11	40	0.059329	0.315	0.747	0.747	0.747	0.4065	0.4065	F	4	1	Right	0.528
314	CoP10	Activity	5	17	12	0	0.057761	0.281	0.624	0.624	0.624	0.13399	0.13399	F	4	1	Right	0.409
314	CoP10	Activity	5	17	13	40	0.056275	0.343	0.672	0.672	6.179	0.67818	0.67818	F	4	1	Right	0.516
314	CoP10	Activity	5	17	14	0	0.054427	0	1.154	1.154	1.154	0.29752	0.29752	F	4	1	Right	0.905
314	CoP10	Activity	5	17	15	-40	0.074594	0.31	1.137	1.137	1.137	0.16916	0.16916	F	4	1	Right	0.543
314	CoP10	Activity	5	17	16	0	0.059305	0.28	0.951	0.951	0.951	0.18642	0.18642	F	4	1	Right	0.531
314	CoP10	Activity	5	17	17	-40	0.064575	0.359	1.061	1.061	1.061	0.26157	0.26157	F	4	1	Right	0.537
314	CoP10	Activity	5	17	18	0	0.053505	0	1.092	1.092	2.261	0.35989	0.35989	F	4	1	Right	0.796
314	CoP10	Activity	5	17	19	40	0.064078	0.26	1.172	1.172	1.172	0.23887	0.23887	F	4	1	Right	0.576
314	CoP10	Activity	5	17	20	0	0.059025	0.027	1.233	1.233	1.233	0.22878	0.22878	F	4	1	Right	0.86
315	Cal	Activity	1	1	1	40	0.063131	0.484	2.158	2.158	4.107	0.18621	0.070027	M	1	1	Right	0.467
315	Cal	Activity	1	1	2	-40	0.12445	0.345	1.921	1.921	3.571	0.098575	0.065237	M	1	1	Right	0.623
315	CoP10	Demo	2	2	1	-40	0.068662	0.406	0.998	0.998	2.698	0.13511	0.13511	M	1	1	Right	0.55
315	CoP10	Demo	2	2	2	0	0.056928	0.226	1.006	1.006	1.69	0.26244	0.26244	M	1	1	Right	0.686
315	CoP10	Demo	2	2	3	-40	0.060384	0.347	0.792	0.792	1.993	0.27759	0.27759	M	1	1	Right	0.527
315	CoP10	Demo	2	2	4	0	0.058612	0.186	0.965	0.965	2.087	0.23849	0.23849	M	1	1	Right	0.684
315	CoP10	Demo	2	2	5	40	0.063035	0	1.432	1.432	1.432	0.16875	0.16875	M	1	1	Right	0.932
315	CoP10	Demo	2	2	6	0	0.056349	0	1.233	1.233	1.233	0.26923	0.26923	M	1	1	Right	0.925
315	CoP10	Demo	2	2	7	40	0.061037	0.254	1.088	1.088	1.088	0.19592	0.19592	M	1	1	Right	0.682
315	CoP10	Demo	2	2	8	0	0.061107	0.261	1.061	1.061	1.809	0.15015	0.15015	M	1	1	Right	0.547
315	CoP10	Activity	2	3	1	-40	0.06661	0.358	0.907	0.907	2.433	0.31993	0.31993	M	1	1	Right	0.576
315	CoP10	Activity	2	3	2	0	0.058408	0.154	1.2	1.2	2.948	0.29062	0.29062	M	1	1	Right	0.701
315	CoP10	Activity	2	3	3	40	0.067215	0.232	1.183	1.183	1.356	0.25197	0.25197	M	1	1	Right	0.637
315	CoP10	Activity	2	3	4	0	0.061222	0.047	1.11	1.11	2.45	0.2347	0.2347	M	1	1	Right	0.826
315	CoP10	Activity	2	3	5	40	0.054388	0.37	0.969	0.969	0.969	0.17377	0.17377	M	1	1	Right	0.563
315	CoP10	Activity	2	3	6	0	0.053217	0	1.216	1.216	1.216	0.36672	0.36672	M	1	1	Right	0.888
315	CoP10	Activity	2	3	7	40	0.056196	0.14	2.464	2.464	3.527	0.40148	0.40148	M	1	1	Right	0.737
315	CoP10	Activity	2	3	8	0	0.065388	0	1.613	1.613	1.613	0.14146	0.14146	M	1	1	Right	0.987
315	CoP10	Activity	2	3	9	-40	0.069944	0.296	1.153	1.153	1.153	0.11548	0.11548	M	1	1	Right	0.779
315	CoP10	Activity	2	3	10	0	0.059007	0.25	0.938	0.938	0.938	0.1557	0.1557	M	1	1	Right	0.515
315	CoP10	Activity	2	3	11	40	0.077322	0.345	1.324	1.324	1.324	0.040892	0.040892	M	1	1	Right	0.526
315	CoP10	Activity	2	3	12	0	0.053581	0.029	1.218	1.218	1.218	0.37605	0.37605	M	1	1	Right	0.905
315	CoP10	Activity	2	3	13	-40	0.076377	0.341	1.761	1.761	2.449	0.086514	0.086514	M	1	1	Right	0.672
315	CoP10	Activity	2	3	14	0	0.062807	0	1.296	1.296	1.87	0.20267	0.20267	M	1	1	Right	0.952
315	CoP10	Activity	2	3	15	-40	0.062067	0.138	1.607	1.607	1.607	0.19454	0.19454	M	1	1	Right	0.941
315	CoP10	Activity	2	3	16	0	0.059455	0.361	1.156	1.156	2.621	0.2233	0.2233	M	1	1	Right	0.857
315	CoP10	Activity	2	3	17	-40	0.058447	0.018	1.349	1.349	1.349	0.28795	0.28795	M	1	1	Right	0.903
315	CoP10	Activity	2	3	18	0	0.05787	0.312	0.84	0.84	0.84	0.12122	0.12122	M	1	1	Right	0.406
315	CoP10	Activity	2	3	19	40	0.067054	0.143	1.37	1.37	1.37	0.14499	0.14499	M	1	1	Right	0.95
315	CoP10	Activity	2	3	20	0	0.053394	0.078	1.357	1.357	1.357	0.208	0.208	M	1	1	Right	0.827
315	CoP10	Activity	2	4	1	-40	0.070365	0.215	0.987	0.987	2.262	0.35126	0.35126	M	1	1	Right	0.796
315	CoP10	Activity	2	4	2	0	0.054447	0.349	0.665	0.665	0.665	0.38648	0.38648	M	1	1	Right	0.526
315	CoP10	Activity	2	4	3	-40	0.059653	0.203	2.215	2.215	2.215	0.15376	0.15376	M	1	1	Right	0.706
315	CoP10	Activity	2	4	4	0	0.056819	0.191	1.009	1.009	2.008	0.22853	0.22853	M	1	1	Right	0.743
315	CoP10	Activity	2	4	5	-40	0.058402	0	1.545	1.545	2.561	0.17386	0.17386	M	1	1	Right	1.06
315	CoP10	Activity	2	4	6	0	0.057439	0.293	1.014	1.014	1.014	0.27957	0.27957	M	1	1	Right	0.608
315	CoP10	Activity	2	4	7	40	0.063112	0.264	1.279	1.279	2.467	0.26146	0.26146	M	1	1	Right	0.734
315	CoP10	Activity	2	4	8	0	0.058238	0.127	1.265	1.265	1.549	0.27901	0.27901	M	1	1	Right	0.769
315	CoP10	Activity	2	4	9	-40	0.058602	0.408	1.106	1.106	1.106	0.23053	0.23053	M	1	1	Right	0.764
315	CoP10	Activity	2	4	10	0	0.05234	0.294	0.718	0.718	0.718	0.24726	0.24726	M	1	1	Right	0.531
315	CoP10	Activity	2	4	11	40	0.066127	0.327	1.403	1.403	2.56	0.12581	0.12581	M	1	1	Right	0.607
315	CoP10	Activity	2	4	12	0	0.062897	0.28	1.45	1.45	1.45	0.1017	0.1017	M	1	1	Right	0.671
315	CoP10	Activity	2	4	13	40	0.067793	0	1.963	1.963	3.027	0	0	M	1	1	Right	0.012
315	CoP10	Activity	2	4	14	0	0.065808	0	1.702	1.702	1.702	0.14576	0.14576	M	1	1	Right	1.047
315	CoP10	Activity	2	4	15	40	0.061004	0.189	1.325	1.325	1.325	0.073885	0.073885	M	1	1	Right	0.793
315	CoP10	Activity	2	4	16	0	0.05634	0.264	1.186	1.186	2.167	0.13168	0.13168	M	1	1	Right	0.623
315	CoP10	Activity	2	4	17	40	0.054227	0.106	1.61	1.61	1.61	0.17918	0.17918	M	1	1	Right	0.982
315	CoP10	Activity	2	4	18	0	0.055611	0	1.528	1.528	1.528	0.16297	0.16297	M	1	1	Right	1.136
315	CoP10	Activity	2	4	19	-40	0.069104	0.468	2.183	2.183	2.183	0.16036	0.16036	M	1	1	Right	0.641
315	CoP10	Activity	2	4	20	0	0.058448	0.329	0.921	0.921	0.921	0.38501	0.38501	M	1	1	Right	0.671
315	CoP10	Activity	2	5	1	40	0.060377	0	1.731	1.731	2.668	0.18375	0.18375	M	1	1	Right	1.031
315	CoP10	Activity	2	5	2	0	0.06331	0.279	1.874	1.874	2.515	0.19307	0.19307	M	1	1	Right	0.595
315	CoP10	Activity	2	5	3	-40	0.06804	0	1.228	1.228	1.228	0.23805	0.23805	M	1	1	Right	0.967
315	CoP10	Activity	2	5	4	0	0.062248	0.282	1.015	1.015	1.015	0.1701	0.1701	M	1	1	Right	0.563
315	CoP10	Activity	2	5	5	-40	0.05748	0.2	1.687	1.687	2.544	0.14602	0.14602	M	1	1	Right	0.78
315	CoP10	Activity	2	5	6	0	0.059368	0.01	1.377	1.377	1.377	0.28533	0.28533	M	1	1	Right	1.062
315	CoP10	Activity	2	5	7	40	0.068374	0.36	0.784	0.784	2.135	0.29811	0.29811	M	1	1	Right	0.58
315	CoP10	Activity	2	5	8	0	0.05856	0	1.56	1.56	2.294	0.19421	0.19421	M	1	1	Right	1.061
315	CoP10	Activity	2	5	9	-40	0.065062	0.342	1.003	1.003	1.003	0.17134	0.17134	M	1	1	Right	0.691
315	CoP10	Activity	2	5	10	0	0.05205	0	1.547	1.547	1.547	0.21827	0.21827	M	1	1	Right	1.113
315	CoP10	Activity	2	5	11	-40	0.062438	0.342	1.028	1.028	1.028	0.20724	0.20724	M	1	1	Right	0.669
315	CoP10	Activity	2	5	12	0	0.064241	0.31	0.815	0.815	0.815	0.11556	0.11556	M	1	1	Right	0.453
315	CoP10	Activity	2	5	13	40	0.063175	0.215	1.053	1.053	2.094	0.20882	0.20882	M	1	1	Right	0.766
315	CoP10	Activity	2	5	14	0	0.056094	0.232	0.903	0.903	0.903	0.25974	0.25974	M	1	1	Right	0.637
315	CoP10	Activity	2	5	15	-40	0.071348	0.762	0.814	0.814	3.124	0.37904	0.37904	M	1	1	Right	0.55
315	CoP10	Activity	2	5	16	0	0.061393	0	1.222	1.222	1.222	0.19686	0.19686	M	1	1	Right	0.862
315	CoP10	Activity	2	5	17	40	0.068563	0.374	0.939	0.939	0.939	0.17588	0.17588	M	1	1	Right	0.564
315	CoP10	Activity	2	5	18	0	0.060437	0.211	1.101	1.101	1.101	0.22006	0.22006	M	1	1	Right	0.774
315	CoP10	Activity	2	5	19	40	0.057168	0.298	1.013	1.013	2.308	0.2381	0.2381	M	1	1	Right	0.733
315	CoP10	Activity	2	5	20	0	0.062755	0.23	0.936	0.936	2.576	0.18056	0.18056	M	1	1	Right	0.692
315	Est	Demo	3	6	1	-40	0.06392	0.427	1.445	1.024	1.445	0.22122	0.14662	M	1	1.04	Right	0.653
315	Est	Demo	3	6	2	0	0.047094	0	1.669	1.138	1.669	0.46191	0.092547	M	1	1.04	Right	1
315	Est	Demo	3	6	3	40	0.057305	0.283	1.373	0.829	1.373	0.28324	0.11957	M	1	1.04	Right	0.596
315	Est	Demo	3	6	4	0	0.064228	0.27	1.669	1.196	3.149	0.1065	0.049172	M	1	1.04	Right	0.671
315	Est	Demo	3	6	5	40	0.064615	0.232	1.765	1.282	1.765	0.13287	0.01725	M	1	1.04	Right	0.939
315	Est	Demo	3	6	6	0	0.069997	0.266	1.56	1.123	1.56	0.239	0.093223	M	1	1.04	Right	0.745
315	Est	Demo	3	6	7	-40	0.062014	1.373	2.402	0.772	2.402	0.054586	0.017559	M	1	1.04	Right	0.328
315	Est	Demo	3	6	8	0	0.068638	0.202	1.749	1.249	1.749	0.18131	0.056736	M	1	1.04	Right	0.812
315	Est	Activity	3	7	1	-40	0.065352	0.235	1.564	1.075	1.564	0.25394	0.077003	M	1	1.04	Right	0.687
315	Est	Activity	3	7	2	0	0.067054	0.12	1.751	1.232	1.751	0.19863	0.075926	M	1	1.04	Right	0.874
315	Est	Activity	3	7	3	40	0.063967	0.17	1.623	1.088	1.623	0.21983	0.069038	M	1	1.04	Right	0.689
315	Est	Activity	3	7	4	0	0.060033	0.11	1.59	1.137	2.854	0.27864	0.10945	M	1	1.04	Right	0.825
315	Est	Activity	3	7	5	40	0.05724	0.715	1.419	0.813	1.419	0.0029818	0.032598	M	1	1.04	Right	0.095
315	Est	Activity	3	7	6	0	0.05904	0.217	1.685	1.204	1.685	0.097674	0.044482	M	1	1.04	Right	0.795
315	Est	Activity	3	7	7	-40	0.070031	0.265	2.686	2.261	2.686	0.13776	0.089125	M	1	1.04	Right	0.997
315	Est	Activity	3	7	8	0	0.052623	0.376	1.233	0.81	1.233	0.20113	0.052286	M	1	1.04	Right	0.512
315	Est	Activity	3	7	9	40	0.06066	0.339	1.872	1.153	3.416	0.25847	0.088512	M	1	1.04	Right	0.686
315	Est	Activity	3	7	10	0	0.06263	0.077	1.651	1.201	2.745	0.20729	0.084125	M	1	1.04	Right	0.841
315	Est	Activity	3	7	11	-40	0.062414	0.357	1.56	1.035	1.56	0.16038	0.0804	M	1	1.04	Right	0.613
315	Est	Activity	3	7	12	0	0.066893	0.217	1.622	1.153	1.622	0.0965	0.13961	M	1	1.04	Right	0.623
315	Est	Activity	3	7	13	40	0.059281	0	1.686	1.229	1.686	0.17159	0.080287	M	1	1.04	Right	0.84
315	Est	Activity	3	7	14	0	0.055991	0	1.595	1.205	2.653	0.30855	0.12546	M	1	1.04	Right	0.924
315	Est	Activity	3	7	15	-40	0.065743	0.299	2.139	1.527	2.139	0.13793	0.050093	M	1	1.04	Right	0.512
315	Est	Activity	3	7	16	0	0.045472	0.359	1.237	0.8	2.558	0.39015	0.13426	M	1	1.04	Right	0.626
315	Est	Activity	3	7	17	-40	0.059761	0.375	1.79	1.262	1.79	0.37857	0.08887	M	1	1.04	Right	0.957
315	Est	Activity	3	7	18	0	0.059552	0.251	1.621	1.177	3.57	0.1106	0.063387	M	1	1.04	Right	0.631
315	Est	Activity	3	7	19	40	0.059116	0.234	1.858	1.247	1.858	0.19676	0.044121	M	1	1.04	Right	0.779
315	Est	Activity	3	7	20	0	0.045704	0.169	1.514	0.984	1.514	0.53458	0.14182	M	1	1.04	Right	0.848
315	Est	Activity	3	8	1	-40	0.061639	0.421	1.341	0.855	1.341	0.32991	0.077764	M	1	1.04	Right	0.559
315	Est	Activity	3	8	2	0	0.065479	0.407	1.45	0.952	1.45	0.14628	0.05317	M	1	1.04	Right	0.575
315	Est	Activity	3	8	3	40	0.063758	0.26	1.581	1.081	1.581	0.20571	0.072393	M	1	1.04	Right	0.712
315	Est	Activity	3	8	4	0	0.059386	0.107	1.72	1.219	1.72	0.2809	0.061266	M	1	1.04	Right	0.907
315	Est	Activity	3	8	5	40	0.06054	0.313	1.479	0.98	1.479	0.2042	0.016674	M	1	1.04	Right	0.559
315	Est	Activity	3	8	6	0	0.055462	0.207	1.367	0.852	1.367	0.38638	0.16447	M	1	1.04	Right	0.635
315	Est	Activity	3	8	7	-40	0.070101	0.081	3.103	2.669	3.103	0.24676	0.082861	M	1	1.04	Right	0.92
315	Est	Activity	3	8	8	0	0.067716	0.301	1.464	0.978	1.464	0.19807	0.082494	M	1	1.04	Right	0.558
315	Est	Activity	3	8	9	40	0.057251	0	1.691	1.161	1.691	0.31379	0.16942	M	1	1.04	Right	0.89
315	Est	Activity	3	8	10	0	0.059648	0	1.768	1.295	3.059	0.15529	0.079554	M	1	1.04	Right	0.967
315	Est	Activity	3	8	11	40	0.057602	0.328	1.532	1.032	1.532	0.20818	0.072776	M	1	1.04	Right	0.611
315	Est	Activity	3	8	12	0	0.063208	0	1.81	1.342	1.81	0.22181	0.22164	M	1	1.04	Right	1.016
315	Est	Activity	3	8	13	40	0.062207	0.405	1.67	1.109	1.67	0.12966	0.047026	M	1	1.04	Right	0.578
315	Est	Activity	3	8	14	0	0.063205	0.358	1.434	0.985	1.434	0.18499	0.062243	M	1	1.04	Right	0.623
315	Est	Activity	3	8	15	-40	0.069832	0.403	1.75	1.045	1.75	0.14622	0.072373	M	1	1.04	Right	0.608
315	Est	Activity	3	8	16	0	0.041711	0.267	1.358	0.949	2.356	0.67672	0.14064	M	1	1.04	Right	0.824
315	Est	Activity	3	8	17	-40	0.064936	0.344	1.482	0.951	1.482	0.10572	0.026745	M	1	1.04	Right	0.576
315	Est	Activity	3	8	18	0	0.054209	0.11	1.561	1.09	1.561	0.27756	0.032614	M	1	1.04	Right	0.762
315	Est	Activity	3	8	19	-40	0.060399	0	1.941	1.392	1.941	0.2256	0.021903	M	1	1.04	Right	1.005
315	Est	Activity	3	8	20	0	0.060336	0.094	1.731	1.263	1.731	0.096872	0.028202	M	1	1.04	Right	0.656
315	Est	Activity	3	9	1	40	0.066094	0.282	1.575	1.044	1.575	0.2567	0.10845	M	1	1.04	Right	0.705
315	Est	Activity	3	9	2	0	0.060207	0.269	1.203	0.782	1.203	0.27277	0.045848	M	1	1.04	Right	0.482
315	Est	Activity	3	9	3	-40	0.064032	0.221	1.716	1.198	1.716	0.17642	0.069928	M	1	1.04	Right	0.813
315	Est	Activity	3	9	4	0	0.058478	0.251	1.418	0.967	1.418	0.16049	0.053087	M	1	1.04	Right	0.574
315	Est	Activity	3	9	5	40	0.055184	0.172	1.608	1.091	1.608	0.26909	0.087546	M	1	1.04	Right	0.75
315	Est	Activity	3	9	6	0	0.064923	0	1.654	1.235	2.655	0.27964	0.36567	M	1	1.04	Right	0.91
315	Est	Activity	3	9	7	40	0.065598	0.314	1.795	1.277	1.795	0.19053	0.030711	M	1	1.04	Right	0.793
315	Est	Activity	3	9	8	0	0.055892	0.234	1.483	0.984	1.483	0.2714	0.093639	M	1	1.04	Right	0.718
315	Est	Activity	3	9	9	-40	0.068689	0.14	1.936	1.28	1.936	0.19302	0.065402	M	1	1.04	Right	0.796
315	Est	Activity	3	9	10	0	0.067444	0	1.671	1.203	2.887	0.17625	0.063668	M	1	1.04	Right	0.811
315	Est	Activity	3	9	11	-40	0.065212	0.345	1.649	1.121	1.649	0.16265	0.077269	M	1	1.04	Right	0.667
315	Est	Activity	3	9	12	0	0.055374	0.25	1.333	0.891	1.333	0.16929	0.05756	M	1	1.04	Right	0.562
315	Est	Activity	3	9	13	40	0.060755	0.167	1.621	1.06	1.621	0.13447	0.067934	M	1	1.04	Right	0.671
315	Est	Activity	3	9	14	0	0.055429	0	1.34	0.982	2.73	0	0	M	1	1.04	Right	0.03
315	Est	Activity	3	9	15	-40	0.065285	0	2.079	1.403	2.079	0.29158	0.1451	M	1	1.04	Right	0.997
315	Est	Activity	3	9	16	0	0.026963	0.239	1.415	0	1.415	2.0001	0.25542	M	1	1.04	Right	1.114
315	Est	Activity	3	9	17	-40	0.057394	0.232	1.544	0.953	1.544	0.23155	0.062082	M	1	1.04	Right	0.629
315	Est	Activity	3	9	18	0	0.052946	0	1.887	1.222	1.887	0.21715	0.10286	M	1	1.04	Right	0.888
315	Est	Activity	3	9	19	40	0.066648	0.14	2.543	2.186	2.543	0.13666	0.067019	M	1	1.04	Right	0.798
315	Est	Activity	3	9	20	0	0.063548	0.266	1.558	1.06	1.558	0.08753	0.019938	M	1	1.04	Right	0.623
315	C58	Demo	4	10	1	40	0.058879	0.302	2.038	1.773	2.038	0.16175	0.058046	M	1	1	Right	0.764
315	C58	Demo	4	10	2	0	0.050693	0	1.938	1.563	1.938	0.23216	0.14781	M	1	1	Right	1.188
315	C58	Demo	4	10	3	-40	0.067996	0.284	1.495	0.885	1.495	0.23904	0.081963	M	1	1	Right	0.606
315	C58	Demo	4	10	4	0	0.049673	0	1.638	1.249	1.638	0.28945	0.12412	M	1	1	Right	0.97
315	C58	Demo	4	10	5	-40	0.06031	0.339	1.436	1.017	1.436	0.22098	0.091291	M	1	1	Right	0.642
315	C58	Demo	4	10	6	0	0.053297	0.624	1.026	0.667	1.026	0.01096	0.035167	M	1	1	Right	0.157
315	C58	Demo	4	10	7	40	0.063678	0	1.827	1.301	7.238	0.23427	0.054741	M	1	1	Right	0.985
315	C58	Demo	4	10	8	0	0.042486	0	1.56	1.171	1.56	0.47646	0.17617	M	1	1	Right	1.015
315	C58	Activity	4	11	1	-40	0.061347	0	2.123	1.749	2.123	0.19998	0.099586	M	1	1	Right	1.06
315	C58	Activity	4	11	2	0	0.0631	0.516	1.542	1.158	1.542	0.11836	0.033417	M	1	1	Right	0.7
315	C58	Activity	4	11	3	-40	0.062076	0.033	1.894	1.434	1.894	0.18555	0.071808	M	1	1	Right	1.018
315	C58	Activity	4	11	4	0	0.057616	0.298	1.571	1.133	1.571	0.10431	0.035747	M	1	1	Right	0.688
315	C58	Activity	4	11	5	40	0.072628	0.429	1.882	1.635	1.882	0.11681	0.048174	M	1	1	Right	0.585
315	C58	Activity	4	11	6	0	0.054703	0.251	1.322	0.966	1.322	0.30121	0.059842	M	1	1	Right	0.709
315	C58	Activity	4	11	7	40	0.058073	0.264	1.764	1.109	1.764	0.16164	0.050859	M	1	1	Right	0.72
315	C58	Activity	4	11	8	0	0.059988	0.312	1.622	1.2	1.622	0.11183	0.036137	M	1	1	Right	0.674
315	C58	Activity	4	11	9	-40	0.067026	0.349	1.869	1.681	1.869	0.13831	0.055123	M	1	1	Right	0.541
315	C58	Activity	4	11	10	0	0.056209	0.064	1.469	1.106	1.469	0.22278	0.01162	M	1	1	Right	0.843
315	C58	Activity	4	11	11	40	0.059931	0	2.293	2.04	2.293	0.19754	0.11594	M	1	1	Right	0.934
315	C58	Activity	4	11	12	0	0.055849	0.189	1.496	1.077	1.496	0.23619	0.085735	M	1	1	Right	0.732
315	C58	Activity	4	11	13	-40	0.0709	0.257	2.036	1.724	2.036	0.16423	0.071327	M	1	1	Right	0.739
315	C58	Activity	4	11	14	0	0.064018	0.314	1.31	0.974	2.339	0.14008	0.024142	M	1	1	Right	0.559
315	C58	Activity	4	11	15	-40	0.074764	0.372	1.382	0.992	3.13	0.13013	0.0082921	M	1	1	Right	0.589
315	C58	Activity	4	11	16	0	0.06235	0	1.81	1.435	1.81	0.14812	0.061523	M	1	1	Right	0.984
315	C58	Activity	4	11	17	40	0.061292	0	1.888	1.388	1.888	0.27516	0.089762	M	1	1	Right	0.983
315	C58	Activity	4	11	18	0	0.052086	0	1.831	1.349	1.831	0.34453	0.18236	M	1	1	Right	0.983
315	C58	Activity	4	11	19	40	0.061484	0.404	1.856	1.503	1.856	0.04801	0.018907	M	1	1	Right	0.375
315	C58	Activity	4	11	20	0	0.052491	0.281	1.56	1.139	1.56	0.15247	0.015072	M	1	1	Right	0.689
315	C58	Activity	4	12	1	-40	0.06205	0.237	1.836	1.494	1.836	0.13397	0.043093	M	1	1	Right	0.886
315	C58	Activity	4	12	2	0	0.064748	0.271	1.432	1.026	1.432	0.14215	0.033628	M	1	1	Right	0.635
315	C58	Activity	4	12	3	40	0.06361	0	1.965	1.561	1.965	0.19381	0.10089	M	1	1	Right	1.014
315	C58	Activity	4	12	4	0	0.055594	0.14	1.75	1.375	1.75	0.18308	0.13032	M	1	1	Right	0.814
315	C58	Activity	4	12	5	40	0.062378	0	2.168	1.821	2.168	0.11318	0.073988	M	1	1	Right	1.074
315	C58	Activity	4	12	6	0	0.051343	0.154	1.73	1.355	1.73	0.13883	0.047576	M	1	1	Right	0.876
315	C58	Activity	4	12	7	40	0.057666	0.377	1.699	1.323	1.699	0.099274	0.049242	M	1	1	Right	0.623
315	C58	Activity	4	12	8	0	0.051172	0.172	1.606	1.219	1.606	0.27974	0.13884	M	1	1	Right	0.889
315	C58	Activity	4	12	9	-40	0.06415	0.216	1.998	1.685	1.998	0.17026	0.072338	M	1	1	Right	0.797
315	C58	Activity	4	12	10	0	0.058491	0.296	1.513	1.153	1.513	0.15271	0.038714	M	1	1	Right	0.688
315	C58	Activity	4	12	11	-40	0.068586	0.393	1.759	1.452	1.759	0.13873	0.039046	M	1	1	Right	0.667
315	C58	Activity	4	12	12	0	0.060344	0.357	1.589	1.231	1.589	0.085334	0.046726	M	1	1	Right	0.686
315	C58	Activity	4	12	13	-40	0.063289	0.287	1.79	1.321	1.79	0.18984	0.065007	M	1	1	Right	0.715
315	C58	Activity	4	12	14	0	0.059015	0	1.839	1.48	1.839	0.13395	0.10042	M	1	1	Right	0.965
315	C58	Activity	4	12	15	40	0.064083	0.281	2.247	1.062	2.247	0.17717	0.057529	M	1	1	Right	0.577
315	C58	Activity	4	12	16	0	0.05899	0.234	1.591	1.16	1.591	0.16157	0.055562	M	1	1	Right	0.703
315	C58	Activity	4	12	17	-40	0.070377	0.315	2.026	1.653	2.026	0.10255	0.026481	M	1	1	Right	0.593
315	C58	Activity	4	12	18	0	0.061867	0.265	1.592	1.232	1.592	0.077183	0.035365	M	1	1	Right	0.577
315	C58	Activity	4	12	19	40	0.061383	0.375	1.719	1.091	1.719	0.20491	0.060701	M	1	1	Right	0.608
315	C58	Activity	4	12	20	0	0.058188	0.329	1.839	1.481	1.839	0.11097	0.048468	M	1	1	Right	0.764
315	C58	Activity	4	13	1	40	0.061748	0	2.059	1.672	2.059	0.1814	0.080821	M	1	1	Right	1.093
315	C58	Activity	4	13	2	0	0.059546	0.124	1.655	1.251	1.655	0.19284	0.078291	M	1	1	Right	0.858
315	C58	Activity	4	13	3	-40	0.059997	0.246	1.701	1.249	1.701	0.20024	0.075987	M	1	1	Right	0.734
315	C58	Activity	4	13	4	0	0.062824	0.281	1.373	1	1.373	0.10154	0.0078006	M	1	1	Right	0.562
315	C58	Activity	4	13	5	40	0.065296	0.077	1.95	1.471	1.95	0.10999	0.042654	M	1	1	Right	0.841
315	C58	Activity	4	13	6	0	0.053285	0.247	1.543	1.14	1.543	0.20828	0.042937	M	1	1	Right	0.81
315	C58	Activity	4	13	7	40	0.060644	0.048	2.528	2.073	2.528	0.26151	0.097877	M	1	1	Right	1.012
315	C58	Activity	4	13	8	0	0.063227	0.281	1.778	1.405	1.778	0.17055	0.062971	M	1	1	Right	0.876
315	C58	Activity	4	13	9	-40	0.065947	0	2.225	1.569	2.225	0.19596	0.081161	M	1	1	Right	1.098
315	C58	Activity	4	13	10	0	0.05411	0.282	1.747	1.482	1.747	0.13015	0.054481	M	1	1	Right	0.737
315	C58	Activity	4	13	11	40	0.063825	0.265	1.733	1.378	1.733	0.14587	0.051181	M	1	1	Right	0.644
315	C58	Activity	4	13	12	0	0.056825	0.388	1.6	1.282	2.668	0.10621	0.046931	M	1	1	Right	0.764
315	C58	Activity	4	13	13	-40	0.05976	0	2.154	1.53	2.154	0.26628	0.08225	M	1	1	Right	0.969
315	C58	Activity	4	13	14	0	0.060292	0	1.76	1.354	1.76	0.10272	0.057885	M	1	1	Right	0.936
315	C58	Activity	4	13	15	-40	0.06454	0.407	1.731	1.51	1.731	0.22901	0.071633	M	1	1	Right	0.638
315	C58	Activity	4	13	16	0	0.063468	0	1.74	1.33	1.74	0.0039232	0.023038	M	1	1	Right	0.114
315	C58	Activity	4	13	17	40	0.066471	0.389	2.295	1.733	2.295	0.13003	0.035317	M	1	1	Right	0.549
315	C58	Activity	4	13	18	0	0.057808	0.077	1.953	1.611	1.953	0.12325	0.03981	M	1	1	Right	0.896
315	C58	Activity	4	13	19	-40	0.071169	0.407	1.931	1.495	1.931	0.11092	0.041039	M	1	1	Right	0.594
315	C58	Activity	4	13	20	0	0.057042	0	1.917	1.53	1.917	0.24261	0.11875	M	1	1	Right	1.043
315	C34	Demo	5	14	1	40	0.058937	0	1.888	1.624	1.888	0.1936	0.13344	M	1	1	Right	1.076
315	C34	Demo	5	14	2	0	0.056634	0.191	1.496	1.325	1.496	0.14744	0.093779	M	1	1	Right	0.917
315	C34	Demo	5	14	3	-40	0.073899	0.42	1.796	1.374	1.796	0.20215	0.097769	M	1	1	Right	0.489
315	C34	Demo	5	14	4	0	0.051257	0	1.728	1.563	1.728	0.311	0.27743	M	1	1	Right	1.196
315	C34	Demo	5	14	5	40	0.069128	0.235	2.309	2.136	2.309	0.15726	0.078229	M	1	1	Right	0.609
315	C34	Demo	5	14	6	0	0.053459	0.078	1.549	1.344	1.549	0.26226	0.16634	M	1	1	Right	0.922
315	C34	Demo	5	14	7	-40	0.07213	0.285	1.961	1.79	1.961	0.13591	0.063541	M	1	1	Right	0.558
315	C34	Demo	5	14	8	0	0.065566	0	1.512	1.308	1.512	0	0	M	1	1	Right	0.016
315	C34	Activity	5	15	1	-40	0.062896	0.173	1.512	1.295	1.512	0.17173	0.12232	M	1	1	Right	0.906
315	C34	Activity	5	15	2	0	0.056637	0.169	1.517	1.342	1.517	0.10519	0.033835	M	1	1	Right	0.848
315	C34	Activity	5	15	3	-40	0.064924	0.188	1.461	1.246	1.461	0.13201	0.079099	M	1	1	Right	0.792
315	C34	Activity	5	15	4	0	0.06242	0	1.769	1.576	1.769	0.10671	0.085822	M	1	1	Right	1
315	C34	Activity	5	15	5	-40	0.062315	0.389	1.454	1.189	1.454	0.19721	0.085485	M	1	1	Right	0.612
315	C34	Activity	5	15	6	0	0.058786	0.266	1.329	1.138	1.329	0.12338	0.077705	M	1	1	Right	0.642
315	C34	Activity	5	15	7	40	0.064943	0	2.548	2.325	2.548	0.22992	0.14232	M	1	1	Right	1.015
315	C34	Activity	5	15	8	0	0.05942	0.172	1.437	1.171	1.437	0.21962	0.13201	M	1	1	Right	0.707
315	C34	Activity	5	15	9	40	0.057715	0.033	2.157	1.967	2.157	0.1735	0.12484	M	1	1	Right	1.141
315	C34	Activity	5	15	10	0	0.059056	0.239	1.526	1.292	1.526	0.10352	0.061655	M	1	1	Right	0.651
315	C34	Activity	5	15	11	40	0.064125	0.44	1.463	1.212	1.463	0.16698	0.085713	M	1	1	Right	0.604
315	C34	Activity	5	15	12	0	0.055612	0.305	1.443	1.239	1.443	0.15904	0.094112	M	1	1	Right	0.773
315	C34	Activity	5	15	13	-40	0.06961	0.37	1.951	1.793	1.951	0.10834	0.056536	M	1	1	Right	0.592
315	C34	Activity	5	15	14	0	0.057519	0	1.437	1.215	1.437	0.12201	0.1021	M	1	1	Right	0.763
315	C34	Activity	5	15	15	-40	0.060479	0.078	2.109	1.952	2.109	0.13769	0.094212	M	1	1	Right	1.019
315	C34	Activity	5	15	16	0	0.049077	0.221	1.388	1.172	1.388	0.33707	0.2406	M	1	1	Right	0.857
315	C34	Activity	5	15	17	40	0.068521	0.298	1.404	1.213	1.404	0.15016	0.075581	M	1	1	Right	0.61
315	C34	Activity	5	15	18	0	0.058419	0.281	1.498	1.294	1.498	0.11078	0.066254	M	1	1	Right	0.718
315	C34	Activity	5	15	19	40	0.062969	0.311	1.497	1.314	1.497	0.10572	0.073687	M	1	1	Right	0.749
315	C34	Activity	5	15	20	0	0.057814	0.219	1.453	1.233	1.453	0.063698	0.020795	M	1	1	Right	0.75
315	C34	Activity	5	16	1	-40	0.065665	0.421	1.455	1.233	1.455	0.11375	0.072285	M	1	1	Right	0.612
315	C34	Activity	5	16	2	0	0.057719	0.289	1.187	1.013	1.187	0.12093	0.052713	M	1	1	Right	0.576
315	C34	Activity	5	16	3	-40	0.063068	0.264	1.266	1.049	1.266	0.22272	0.11986	M	1	1	Right	0.704
315	C34	Activity	5	16	4	0	0.061265	0.219	1.545	1.345	1.545	0.13039	0.11982	M	1	1	Right	0.861
315	C34	Activity	5	16	5	40	0.064829	0.407	1.801	1.313	1.801	0.17659	0.077441	M	1	1	Right	0.593
315	C34	Activity	5	16	6	0	0.057079	0	1.699	1.513	1.699	0.13078	0.13282	M	1	1	Right	1.044
315	C34	Activity	5	16	7	40	0.059004	0.372	1.626	1.514	1.626	0.13751	0.085084	M	1	1	Right	0.641
315	C34	Activity	5	16	8	0	0.057474	0.33	1.341	1.136	1.341	0.066752	0.036761	M	1	1	Right	0.532
315	C34	Activity	5	16	9	-40	0.065561	0.342	1.729	1.468	1.729	0.15488	0.10082	M	1	1	Right	0.703
315	C34	Activity	5	16	10	0	0.065343	0	1.826	1.635	2.993	0.0022803	0.016915	M	1	1	Right	0.137
315	C34	Activity	5	16	11	40	0.063278	0.187	2.153	1.978	2.153	0.097582	0.06772	M	1	1	Right	0.858
315	C34	Activity	5	16	12	0	0.056075	0	2.169	1.977	2.169	0.12166	0.064035	M	1	1	Right	0.963
315	C34	Activity	5	16	13	-40	0.069326	0.312	2.233	2.044	2.233	0.13498	0.066987	M	1	1	Right	0.827
315	C34	Activity	5	16	14	0	0.056437	0.188	1.687	1.498	1.687	0.17599	0.13919	M	1	1	Right	0.957
315	C34	Activity	5	16	15	-40	0.067098	0.42	1.705	1.39	1.705	0.097714	0.047876	M	1	1	Right	0.562
315	C34	Activity	5	16	16	0	0.057139	0	1.563	1.373	1.563	0	0	M	1	1	Right	0.021
315	C34	Activity	5	16	17	40	0.067364	0.298	1.733	1.496	1.733	0.175	0.080131	M	1	1	Right	0.593
315	C34	Activity	5	16	18	0	0.055945	0.316	1.35	1.149	1.35	0.055827	0.026888	M	1	1	Right	0.551
315	C34	Activity	5	16	19	40	0.060568	0.141	1.809	1.621	1.809	0.091753	0.081291	M	1	1	Right	0.966
315	C34	Activity	5	16	20	0	0.059207	0.361	1.278	1.093	1.278	0.093101	0.060889	M	1	1	Right	0.559
315	C34	Activity	5	17	1	40	0.063462	0.36	1.418	1.246	1.418	0.11049	0.077935	M	1	1	Right	0.829
315	C34	Activity	5	17	2	0	0.058254	0	1.622	1.388	1.622	0.27783	0.18332	M	1	1	Right	0.921
315	C34	Activity	5	17	3	40	0.056215	0	2.173	1.941	2.173	0.15199	0.13476	M	1	1	Right	1.281
315	C34	Activity	5	17	4	0	0.052835	0	1.889	1.669	1.889	0.21168	0.1875	M	1	1	Right	1.235
315	C34	Activity	5	17	5	40	0.060336	0.329	1.451	1.217	1.451	0.09352	0.075294	M	1	1	Right	0.64
315	C34	Activity	5	17	6	0	0.059424	0	1.968	1.65	1.968	0.11359	0.10533	M	1	1	Right	1.065
315	C34	Activity	5	17	7	40	0.058678	0.314	1.87	1.749	1.87	0.12549	0.084544	M	1	1	Right	0.825
315	C34	Activity	5	17	8	0	0.064517	0.361	1.48	1.294	1.48	0.036649	0.023683	M	1	1	Right	0.623
315	C34	Activity	5	17	9	-40	0.068477	0.423	2.15	1.948	2.15	0.091566	0.060291	M	1	1	Right	0.59
315	C34	Activity	5	17	10	0	0.05748	0.226	1.459	1.273	1.459	0.17784	0.10755	M	1	1	Right	0.838
315	C34	Activity	5	17	11	-40	0.064304	0.545	1.466	1.279	1.466	0.16745	0.12551	M	1	1	Right	0.749
315	C34	Activity	5	17	12	0	0.063811	0.371	1.467	1.294	1.467	0.11656	0.069536	M	1	1	Right	0.67
315	C34	Activity	5	17	13	-40	0.063394	0.291	1.684	1.498	1.684	0.1156	0.069915	M	1	1	Right	0.642
315	C34	Activity	5	17	14	0	0.056896	0.28	1.214	1.03	1.214	0.12973	0.07391	M	1	1	Right	0.582
315	C34	Activity	5	17	15	40	0.06373	0.234	1.856	1.716	1.856	0.14472	0.082155	M	1	1	Right	0.749
315	C34	Activity	5	17	16	0	0.057367	0.327	1.582	1.362	1.582	0.15725	0.12454	M	1	1	Right	0.858
315	C34	Activity	5	17	17	-40	0.064711	0.05	2.354	2.211	2.354	0.27751	0.14155	M	1	1	Right	1.041
315	C34	Activity	5	17	18	0	0.064593	0.312	1.251	1.077	1.251	0.089075	0.036856	M	1	1	Right	0.579
315	C34	Activity	5	17	19	-40	0.060334	0.299	1.525	1.341	1.525	0.14344	0.070634	M	1	1	Right	0.652
315	C34	Activity	5	17	20	0	0.065001	0.408	1.153	0.953	1.153	0.062485	0.02059	M	1	1	Right	0.451
317	Cal	Activity	1	1	1	40	0.061098	0.174	1.918	1.918	3.125	0.26909	0.26909	F	1	1	Right	0.673
317	Cal	Activity	1	1	2	-40	0.12281	0	1.795	1.795	3.922	0.17792	0.17792	F	1	1	Right	0.858
317	CoP10	Demo	2	2	1	-40	0.068292	0.282	0.888	0.888	2.049	0.22745	0.22745	F	1	1	Right	0.66
317	CoP10	Demo	2	2	2	0	0.054364	0.178	0.837	0.837	0.837	0.5002	0.5002	F	1	1	Right	0.713
317	CoP10	Demo	2	2	3	40	0.069772	0.291	0.813	0.813	0.813	0.4995	0.4995	F	1	1	Right	0.577
317	CoP10	Demo	2	2	4	0	0.058385	0	1.154	1.154	1.154	0.31369	0.31369	F	1	1	Right	0.904
317	CoP10	Demo	2	2	5	-40	0.074734	0.157	0.949	0.949	0.949	0.41151	0.41151	F	1	1	Right	0.687
317	CoP10	Demo	2	2	6	0	0.05653	0.223	0.8	0.8	1.37	0.40485	0.40485	F	1	1	Right	0.639
317	CoP10	Demo	2	2	7	40	0.064148	0.201	1.859	1.859	2.625	0.3012	0.3012	F	1	1	Right	0.655
317	CoP10	Demo	2	2	8	0	0.066138	0.266	0.798	0.798	0.798	0.27611	0.27611	F	1	1	Right	0.53
317	CoP10	Activity	2	3	1	40	0.06008	0.219	0.984	0.984	1.84	0.22016	0.22016	F	1	1	Right	0.607
317	CoP10	Activity	2	3	2	0	0.048786	0.53	0.702	0.702	0.702	0.72859	0.72859	F	1	1	Right	0.578
317	CoP10	Activity	2	3	3	-40	0.069597	0.101	0.999	0.999	0.999	0.30212	0.30212	F	1	1	Right	0.702
317	CoP10	Activity	2	3	4	0	0.064385	0.298	0.763	0.763	0.763	0.15268	0.15268	F	1	1	Right	0.452
317	CoP10	Activity	2	3	5	40	0.068256	0.155	1.002	1.002	1.002	0.32663	0.32663	F	1	1	Right	0.67
317	CoP10	Activity	2	3	6	0	0.054755	0.305	0.781	0.781	0.781	0.25977	0.25977	F	1	1	Right	0.549
317	CoP10	Activity	2	3	7	40	0.056592	0.3	0.884	0.884	0.884	0.25931	0.25931	F	1	1	Right	0.619
317	CoP10	Activity	2	3	8	0	0.060144	0.325	0.672	0.672	1.046	0.50162	0.50162	F	1	1	Right	0.53
317	CoP10	Activity	2	3	9	-40	0.070258	0.245	1.856	1.856	2.543	0.22694	0.22694	F	1	1	Right	0.547
317	CoP10	Activity	2	3	10	0	0.053323	0	1.125	1.125	1.125	0.29381	0.29381	F	1	1	Right	0.828
317	CoP10	Activity	2	3	11	-40	0.05945	0.618	0.863	0.863	2.715	0.08358	0.08358	F	1	1	Right	0.315
317	CoP10	Activity	2	3	12	0	0.056281	0.16	0.997	0.997	0.997	0.21807	0.21807	F	1	1	Right	0.746
317	CoP10	Activity	2	3	13	40	0.066042	0.301	0.806	0.806	0.806	0.27284	0.27284	F	1	1	Right	0.607
317	CoP10	Activity	2	3	14	0	0.057214	0	1.329	1.329	1.329	0.30302	0.30302	F	1	1	Right	0.893
317	CoP10	Activity	2	3	15	-40	0.071791	0.28	1.45	1.45	2.187	0.12532	0.12532	F	1	1	Right	0.594
317	CoP10	Activity	2	3	16	0	0.050728	0.236	0.762	0.762	0.762	0.28279	0.28279	F	1	1	Right	0.558
317	CoP10	Activity	2	3	17	-40	0.061869	0.313	0.966	0.966	0.966	0.20457	0.20457	F	1	1	Right	0.572
317	CoP10	Activity	2	3	18	0	0.051696	0	1.155	1.155	1.155	0.19261	0.19261	F	1	1	Right	0.84
317	CoP10	Activity	2	3	19	40	0.069894	0.252	0.886	0.886	0.886	0.26079	0.26079	F	1	1	Right	0.589
317	CoP10	Activity	2	3	20	0	0.064597	0.623	0.78	0.78	0.78	0.23867	0.23867	F	1	1	Right	0.58
317	CoP10	Activity	2	4	1	40	0.058513	0.225	1.351	1.351	2.192	0.26142	0.26142	F	1	1	Right	0.589
317	CoP10	Activity	2	4	2	0	0.061168	0.397	0.679	0.679	0.679	0.41025	0.41025	F	1	1	Right	0.508
317	CoP10	Activity	2	4	3	-40	0.067554	0.297	0.688	0.688	2.156	0.56791	0.56791	F	1	1	Right	0.548
317	CoP10	Activity	2	4	4	0	0.05495	0.266	0.672	0.672	0.672	0.51401	0.51401	F	1	1	Right	0.529
317	CoP10	Activity	2	4	5	40	0.06783	0	1.563	1.563	1.563	0.1137	0.1137	F	1	1	Right	1.029
317	CoP10	Activity	2	4	6	0	0.055642	0	1.28	1.28	1.28	0.21811	0.21811	F	1	1	Right	0.781
317	CoP10	Activity	2	4	7	-40	0.068462	0	2.251	2.251	2.251	0.23669	0.23669	F	1	1	Right	0.859
317	CoP10	Activity	2	4	8	0	0.054316	0	1.138	1.138	1.138	0.46137	0.46137	F	1	1	Right	0.935
317	CoP10	Activity	2	4	9	40	0.065174	0.373	0.904	0.904	2.42	0.23878	0.23878	F	1	1	Right	0.593
317	CoP10	Activity	2	4	10	0	0.055905	0.28	0.701	0.701	0.701	0.25063	0.25063	F	1	1	Right	0.509
317	CoP10	Activity	2	4	11	-40	0.06647	0.297	0.765	0.765	1.716	0.50549	0.50549	F	1	1	Right	0.549
317	CoP10	Activity	2	4	12	0	0.05694	0.227	0.934	0.934	0.934	0.30192	0.30192	F	1	1	Right	0.609
317	CoP10	Activity	2	4	13	40	0.057625	0.188	1.283	1.283	1.283	0.26455	0.26455	F	1	1	Right	0.703
317	CoP10	Activity	2	4	14	0	0.054884	0.249	0.939	0.939	0.939	0.27135	0.27135	F	1	1	Right	0.564
317	CoP10	Activity	2	4	15	-40	0.068414	0.28	1.19	1.19	3.014	0.18147	0.18147	F	1	1	Right	0.486
317	CoP10	Activity	2	4	16	0	0.058799	0.249	0.889	0.889	0.889	0.23675	0.23675	F	1	1	Right	0.567
317	CoP10	Activity	2	4	17	40	0.066909	0.112	1.283	1.283	1.283	0.22467	0.22467	F	1	1	Right	0.778
317	CoP10	Activity	2	4	18	0	0.054682	0.675	0.781	0.781	0.781	0.24944	0.24944	F	1	1	Right	0.517
317	CoP10	Activity	2	4	19	-40	0.065586	0.307	1.026	1.026	1.026	0.16157	0.16157	F	1	1	Right	0.575
317	CoP10	Activity	2	4	20	0	0.060456	0.321	0.825	0.811	0.825	0.28881	0.28881	F	1	1	Right	0.562
317	CoP10	Activity	2	5	1	40	0.064125	0.278	1.03	1.03	1.03	0.13898	0.13898	F	1	1	Right	0.624
317	CoP10	Activity	2	5	2	0	0.056601	0	0.983	0.983	0.983	0.44755	0.44755	F	1	1	Right	0.795
317	CoP10	Activity	2	5	3	-40	0.069842	0.282	1.593	1.593	2.477	0.18773	0.18773	F	1	1	Right	0.562
317	CoP10	Activity	2	5	4	0	0.066974	0.139	1.11	1.11	1.11	0.16108	0.16108	F	1	1	Right	0.703
317	CoP10	Activity	2	5	5	-40	0.060514	0.39	1.265	1.265	1.265	0.17998	0.17998	F	1	1	Right	0.66
317	CoP10	Activity	2	5	6	0	0.059176	0.344	0.938	0.938	0.938	0.25985	0.25985	F	1	1	Right	0.625
317	CoP10	Activity	2	5	7	40	0.066545	0.268	0.87	0.87	0.87	0.2931	0.2931	F	1	1	Right	0.587
317	CoP10	Activity	2	5	8	0	0.05388	0.215	1.17	1.17	1.17	0.27463	0.27463	F	1	1	Right	0.748
317	CoP10	Activity	2	5	9	-40	0.069226	0.344	1.922	1.922	1.922	0.14184	0.14184	F	1	1	Right	0.672
317	CoP10	Activity	2	5	10	0	0.061646	0.265	0.943	0.943	0.943	0.14347	0.14347	F	1	1	Right	0.569
317	CoP10	Activity	2	5	11	-40	0.061561	1.074	0.767	0.767	2.355	0.25059	0.25059	F	1	1	Right	0.515
317	CoP10	Activity	2	5	12	0	0.069621	0.344	0.783	0.783	0.783	0.25612	0.25612	F	1	1	Right	0.48
317	CoP10	Activity	2	5	13	40	0.063901	0.234	0.83	0.83	0.83	0.41454	0.41454	F	1	1	Right	0.596
317	CoP10	Activity	2	5	14	0	0.071749	0	1.103	1.103	1.103	0.0069269	0.0069269	F	1	1	Right	0.151
317	CoP10	Activity	2	5	15	40	0.056835	0	1.323	1.323	1.323	0.3039	0.3039	F	1	1	Right	1.029
317	CoP10	Activity	2	5	16	0	0.059085	0.671	0.861	0.861	0.861	0.34122	0.34122	F	1	1	Right	0.639
317	CoP10	Activity	2	5	17	40	0.051297	0	1.19	1.19	1.952	0.31226	0.31226	F	1	1	Right	0.873
317	CoP10	Activity	2	5	18	0	0.053931	0	1.079	1.079	1.079	0.28112	0.28112	F	1	1	Right	0.809
317	CoP10	Activity	2	5	19	-40	0.067025	0.033	1.298	1.298	1.298	0.15923	0.15923	F	1	1	Right	0.903
317	CoP10	Activity	2	5	20	0	0.062538	0.283	1.042	1.042	1.042	0.30209	0.30209	F	1	1	Right	0.729
317	Est	Demo	3	6	1	40	0.057102	0.248	1.551	0.893	1.551	0.48565	0.15532	F	1	1.08	Right	0.61
317	Est	Demo	3	6	2	0	0.056008	0	1.568	1.015	1.568	0.51925	0.10573	F	1	1.08	Right	0.831
317	Est	Demo	3	6	3	-40	0.061413	0	1.95	1.622	1.95	0.22873	0.11114	F	1	1.08	Right	0.814
317	Est	Demo	3	6	4	0	0.065545	0.484	1.391	0.766	1.391	0.074563	0.0097079	F	1	1.08	Right	0.441
317	Est	Demo	3	6	5	-40	0.066305	0.104	1.861	1.209	1.861	0.37106	0.098524	F	1	1.08	Right	0.819
317	Est	Demo	3	6	6	0	0.05209	0.272	1.17	0.749	1.17	0.22105	0.0098778	F	1	1.08	Right	0.597
317	Est	Demo	3	6	7	40	0.063745	0.234	1.668	1.075	1.668	0.24862	0.091738	F	1	1.08	Right	0.755
317	Est	Demo	3	6	8	0	0.049218	0.287	1.295	0.888	1.295	0.34388	0.057951	F	1	1.08	Right	0.624
317	Est	Activity	3	7	1	-40	0.059697	0.467	1.544	1.123	1.544	0.08795	0.063891	F	1	1.08	Right	0.586
317	Est	Activity	3	7	2	0	0.062825	0	1.779	1.16	1.779	0.31771	0.088297	F	1	1.08	Right	0.859
317	Est	Activity	3	7	3	-40	0.064121	0.109	1.849	1.281	1.849	0.26442	0.08553	F	1	1.08	Right	0.861
317	Est	Activity	3	7	4	0	0.052756	0.376	1.434	0.797	1.434	0.28303	0.072141	F	1	1.08	Right	0.61
317	Est	Activity	3	7	5	40	0.060425	0.297	1.793	1.184	1.793	0.18158	0.091482	F	1	1.08	Right	0.593
317	Est	Activity	3	7	6	0	0.058328	0.495	1.248	0.764	1.248	0.12586	0.0085123	F	1	1.08	Right	0.483
317	Est	Activity	3	7	7	-40	0.067754	0.328	1.997	1.264	1.997	0.10084	0.065941	F	1	1.08	Right	0.612
317	Est	Activity	3	7	8	0	0.05963	0	1.84	1.267	1.84	0.29705	0.12341	F	1	1.08	Right	0.968
317	Est	Activity	3	7	9	40	0.06079	0.039	1.515	0.97	1.515	0.30808	0.11284	F	1	1.08	Right	0.674
317	Est	Activity	3	7	10	0	0.051657	0	1.545	1.001	1.545	0.37095	0.11598	F	1	1.08	Right	0.813
317	Est	Activity	3	7	11	40	0.063565	0.436	1.654	1.172	1.654	0.037348	0.029066	F	1	1.08	Right	0.427
317	Est	Activity	3	7	12	0	0.051482	0.265	1.153	0.716	1.153	0.36061	0.065897	F	1	1.08	Right	0.545
317	Est	Activity	3	7	13	40	0.059834	0.316	1.854	1.338	1.854	0.26223	0.079065	F	1	1.08	Right	0.809
317	Est	Activity	3	7	14	0	0.050828	0.154	1.53	1.017	1.53	0.34359	0.095763	F	1	1.08	Right	0.778
317	Est	Activity	3	7	15	-40	0.070749	0	1.934	1.39	1.934	0.28413	0.14329	F	1	1.08	Right	0.92
317	Est	Activity	3	7	16	0	0.061054	0.323	1.545	0.968	1.545	0.23453	0.071529	F	1	1.08	Right	0.698
317	Est	Activity	3	7	17	-40	0.06447	0.341	1.345	0.841	1.345	0.29781	0.092049	F	1	1.08	Right	0.639
317	Est	Activity	3	7	18	0	0.052297	0.297	1.453	0.969	1.453	0.59701	0.097467	F	1	1.08	Right	0.842
317	Est	Activity	3	7	19	40	0.068819	0	1.79	1.352	6.578	0.29033	0.092886	F	1	1.08	Right	0.871
317	Est	Activity	3	7	20	0	0.058621	0	1.699	1.199	1.699	0.25776	0.16179	F	1	1.08	Right	0.95
317	Est	Activity	3	8	1	40	0.065137	0	1.841	1.311	1.841	0.23156	0.099878	F	1	1.08	Right	0.89
317	Est	Activity	3	8	2	0	0.049473	0.28	1.34	0.783	1.34	0.46431	0.059115	F	1	1.08	Right	0.577
317	Est	Activity	3	8	3	40	0.060804	0.417	1.965	1.373	1.965	0.061574	0.038273	F	1	1.08	Right	0.453
317	Est	Activity	3	8	4	0	0.05758	0.329	1.291	0.761	1.291	0.39686	0.070989	F	1	1.08	Right	0.605
317	Est	Activity	3	8	5	-40	0.068154	0.374	1.889	1.28	1.889	0.064632	0.010503	F	1	1.08	Right	0.706
317	Est	Activity	3	8	6	0	0.054141	0.206	1.528	0.965	1.528	0.3359	0.077194	F	1	1.08	Right	0.763
317	Est	Activity	3	8	7	-40	0.068492	0.384	1.497	0.95	1.497	0.17974	0.049905	F	1	1.08	Right	0.515
317	Est	Activity	3	8	8	0	0.054092	0.262	1.311	0.766	1.311	0.37747	0.068062	F	1	1.08	Right	0.583
317	Est	Activity	3	8	9	40	0.060877	0.032	1.653	1.094	1.653	0.32775	0.12178	F	1	1.08	Right	0.875
317	Est	Activity	3	8	10	0	0.046181	0.283	1.027	0.64	1.027	0.43289	0.054634	F	1	1.08	Right	0.531
317	Est	Activity	3	8	11	40	0.06314	0.548	1.591	0.997	1.591	0.10235	0.021795	F	1	1.08	Right	0.389
317	Est	Activity	3	8	12	0	0.057867	0.532	1.325	0.825	1.325	0.2339	0.030261	F	1	1.08	Right	0.498
317	Est	Activity	3	8	13	-40	0.065563	0.204	2.198	1.077	2.198	0.22594	0.069535	F	1	1.08	Right	0.704
317	Est	Activity	3	8	14	0	0.059042	0.393	1.496	0.947	1.496	0.17401	0.056891	F	1	1.08	Right	0.622
317	Est	Activity	3	8	15	-40	0.0688	0.372	1.735	1.17	1.735	0.091714	0.040758	F	1	1.08	Right	0.687
317	Est	Activity	3	8	16	0	0.059984	0.394	1.543	1.056	1.543	0.12846	0.048465	F	1	1.08	Right	0.659
317	Est	Activity	3	8	17	40	0.065231	0.295	1.509	0.976	1.509	0.16748	0.04109	F	1	1.08	Right	0.497
317	Est	Activity	3	8	18	0	0.046904	0.09	1.419	0.905	1.419	0.42806	0.09471	F	1	1.08	Right	0.764
317	Est	Activity	3	8	19	-40	0.065184	0.36	1.5	1.016	1.5	0.21986	0.069045	F	1	1.08	Right	0.628
317	Est	Activity	3	8	20	0	0.053435	0.281	1.293	0.796	1.293	0.23061	0.10337	F	1	1.08	Right	0.591
317	Est	Activity	3	9	1	-40	0.068925	0.185	1.923	1.296	1.923	0.20735	0.065425	F	1	1.08	Right	0.843
317	Est	Activity	3	9	2	0	0.062642	0.515	1.311	0.734	1.311	0.28259	0.044237	F	1	1.08	Right	0.52
317	Est	Activity	3	9	3	40	0.062621	0.108	1.496	0.953	1.496	0.35714	0.11886	F	1	1.08	Right	0.716
317	Est	Activity	3	9	4	0	0.051192	0.062	1.512	1.082	1.512	0.36985	0.088633	F	1	1.08	Right	0.851
317	Est	Activity	3	9	5	40	0.064594	0.454	1.263	0.81	1.263	0.26067	0.05041	F	1	1.08	Right	0.545
317	Est	Activity	3	9	6	0	0.054994	0.268	1.21	0.741	1.21	0.32668	0.038903	F	1	1.08	Right	0.584
317	Est	Activity	3	9	7	40	0.058389	0.292	1.513	1.066	1.513	0.14377	0.04299	F	1	1.08	Right	0.733
317	Est	Activity	3	9	8	0	0.050027	0	1.692	1.217	1.692	0.24811	0.11519	F	1	1.08	Right	0.89
317	Est	Activity	3	9	9	-40	0.069422	0.436	1.61	1.141	1.61	0.096766	0.037094	F	1	1.08	Right	0.484
317	Est	Activity	3	9	10	0	0.063396	0.328	1.262	0.797	1.262	0.17147	0.050654	F	1	1.08	Right	0.546
317	Est	Activity	3	9	11	-40	0.063553	0.45	1.357	0.906	1.357	0.25887	0.088976	F	1	1.08	Right	0.657
317	Est	Activity	3	9	12	0	0.062939	0.361	1.481	1	1.481	0.27559	0.08621	F	1	1.08	Right	0.699
317	Est	Activity	3	9	13	40	0.059097	0	1.935	1.267	1.935	0.26736	0.13164	F	1	1.08	Right	1.033
317	Est	Activity	3	9	14	0	0.052907	0	1.621	1.062	1.621	0.32446	0.1186	F	1	1.08	Right	0.858
317	Est	Activity	3	9	15	40	0.061166	0.393	1.527	1.126	1.527	0.16568	0.024515	F	1	1.08	Right	0.684
317	Est	Activity	3	9	16	0	0.053095	0.27	1.232	0.776	1.232	0.49093	0.063824	F	1	1.08	Right	0.635
317	Est	Activity	3	9	17	-40	0.067733	0.152	2.513	1.627	2.513	0.12715	0.053294	F	1	1.08	Right	0.826
317	Est	Activity	3	9	18	0	0.057255	0.294	1.173	0.701	1.173	0.2105	0.034479	F	1	1.08	Right	0.499
317	Est	Activity	3	9	19	-40	0.064095	0.202	1.437	0.986	1.437	0.29514	0.10108	F	1	1.08	Right	0.692
317	Est	Activity	3	9	20	0	0.056866	0.047	1.575	1.076	1.575	0.18495	0.062863	F	1	1.08	Right	0.813
317	C58	Demo	4	10	1	40	0.060422	0.333	1.511	0.996	1.511	0.21867	0.065897	F	1	1	Right	0.791
317	C58	Demo	4	10	2	0	0.062114	0.26	1.279	0.882	2.043	0.28323	0.092937	F	1	1	Right	0.641
317	C58	Demo	4	10	3	40	0.060309	0.256	1.255	0.852	1.255	0.277	0.099768	F	1	1	Right	0.57
317	C58	Demo	4	10	4	0	0.054556	0.251	1.06	0.688	1.06	0.3171	0.15494	F	1	1	Right	0.503
317	C58	Demo	4	10	5	-40	0.066832	0.216	1.417	0.891	1.417	0.41707	0.08121	F	1	1	Right	0.715
317	C58	Demo	4	10	6	0	0.055875	1.012	0.89	0.529	1.715	0.17697	0.056082	F	1	1	Right	0.382
317	C58	Demo	4	10	7	-40	0.065586	0	1.777	1.311	1.777	0.24019	0.12576	F	1	1	Right	0.906
317	C58	Demo	4	10	8	0	0.066073	0.25	1.326	0.842	1.326	0.24578	0.099544	F	1	1	Right	0.58
317	C58	Activity	4	11	1	-40	0.066597	0.345	1.59	1.075	1.59	0.13718	0.056011	F	1	1	Right	0.733
317	C58	Activity	4	11	2	0	0.049544	0	1.512	1.107	1.512	0.24931	0.062323	F	1	1	Right	0.859
317	C58	Activity	4	11	3	40	0.066904	0.345	1.372	0.949	1.372	0.2549	0.086556	F	1	1	Right	0.58
317	C58	Activity	4	11	4	0	0.05178	0.047	1.483	1.092	1.483	0.37951	0.097821	F	1	1	Right	0.893
317	C58	Activity	4	11	5	-40	0.068728	0.329	1.404	0.951	1.404	0.19808	0.054406	F	1	1	Right	0.486
317	C58	Activity	4	11	6	0	0.064242	0.318	1.447	1.12	1.447	0.17185	0.073993	F	1	1	Right	0.728
317	C58	Activity	4	11	7	-40	0.058854	0	1.744	1.355	1.744	0.35219	0.23145	F	1	1	Right	1.107
317	C58	Activity	4	11	8	0	0.067567	0.33	1.26	0.775	1.26	0.19367	0.016383	F	1	1	Right	0.51
317	C58	Activity	4	11	9	40	0.063608	0.374	1.408	1.013	1.408	0.19481	0.080804	F	1	1	Right	0.579
317	C58	Activity	4	11	10	0	0.054127	0.312	1.076	0.733	1.076	0.24737	0.061449	F	1	1	Right	0.499
317	C58	Activity	4	11	11	-40	0.065503	0.312	1.496	0.935	1.496	0.22714	0.0586	F	1	1	Right	0.593
317	C58	Activity	4	11	12	0	0.062298	0.369	1.344	0.921	1.344	0.18726	0.061939	F	1	1	Right	0.613
317	C58	Activity	4	11	13	40	0.063873	0.468	1.39	1.029	1.39	0.20915	0.029254	F	1	1	Right	0.552
317	C58	Activity	4	11	14	0	0.052236	0.39	1.044	0.592	1.044	0.68935	0.20961	F	1	1	Right	0.502
317	C58	Activity	4	11	15	40	0.062528	0.022	1.778	1.31	1.778	0.22067	0.033828	F	1	1	Right	0.83
317	C58	Activity	4	11	16	0	0.054742	0.278	1.172	0.797	1.172	0.27757	0.051477	F	1	1	Right	0.531
317	C58	Activity	4	11	17	-40	0.067303	0	1.715	1.298	1.715	0.25363	0.1334	F	1	1	Right	0.935
317	C58	Activity	4	11	18	0	0.059173	0.081	1.543	1.105	1.543	0.26808	0.075116	F	1	1	Right	0.827
317	C58	Activity	4	11	19	40	0.059185	0.263	1.339	0.924	1.339	0.28645	0.11075	F	1	1	Right	0.61
317	C58	Activity	4	11	20	0	0.059943	0.2	1.359	0.903	1.359	0.31343	0.10514	F	1	1	Right	0.623
317	C58	Activity	4	12	1	40	0.057887	0.283	1.634	1.011	1.634	0.16367	0.055291	F	1	1	Right	0.619
317	C58	Activity	4	12	2	0	0.060223	0	1.527	1.148	1.527	0.21226	0.08459	F	1	1	Right	0.838
317	C58	Activity	4	12	3	-40	0.064998	0.319	1.509	0.963	1.509	0.25308	0.10473	F	1	1	Right	0.697
317	C58	Activity	4	12	4	0	0.053085	0.139	1.452	0.937	1.452	0.37887	0.080427	F	1	1	Right	0.75
317	C58	Activity	4	12	5	-40	0.061332	0.376	1.264	0.857	1.264	0.23628	0.10358	F	1	1	Right	0.63
317	C58	Activity	4	12	6	0	0.06283	0.312	1.219	0.843	1.219	0.13189	0.043277	F	1	1	Right	0.517
317	C58	Activity	4	12	7	-40	0.064947	0.156	1.532	1.158	1.532	0.20293	0.070698	F	1	1	Right	0.748
317	C58	Activity	4	12	8	0	0.061005	0.25	1.277	0.896	1.277	0.2332	0.052153	F	1	1	Right	0.638
317	C58	Activity	4	12	9	40	0.063958	0.277	1.356	0.921	1.356	0.21029	0.04864	F	1	1	Right	0.582
317	C58	Activity	4	12	10	0	0.048039	0.232	1.028	0.64	1.028	0.46338	0.16862	F	1	1	Right	0.5
317	C58	Activity	4	12	11	40	0.061997	0	1.738	1.296	1.738	0.26759	0.088155	F	1	1	Right	0.92
317	C58	Activity	4	12	12	0	0.059283	0.327	0.998	0.639	0.998	0.35238	0.10732	F	1	1	Right	0.468
317	C58	Activity	4	12	13	40	0.061129	0.311	1.421	0.984	1.421	0.17374	0.040239	F	1	1	Right	0.58
317	C58	Activity	4	12	14	0	0.050226	0	1.417	0.999	1.417	0.41074	0.17627	F	1	1	Right	0.848
317	C58	Activity	4	12	15	-40	0.065966	0.281	1.357	0.907	1.357	0.31383	0.067233	F	1	1	Right	0.561
317	C58	Activity	4	12	16	0	0.059497	0	1.592	1.154	1.592	0.28465	0.25681	F	1	1	Right	0.938
317	C58	Activity	4	12	17	40	0.061733	0.261	1.249	0.754	1.249	0.28896	0.089463	F	1	1	Right	0.604
317	C58	Activity	4	12	18	0	0.053483	0	1.246	0.909	2.078	0.52583	0.23997	F	1	1	Right	0.781
317	C58	Activity	4	12	19	-40	0.059295	0	1.543	1.112	1.543	0.38632	0.11709	F	1	1	Right	0.921
317	C58	Activity	4	12	20	0	0.05933	0.246	1.357	0.92	1.357	0.42769	0.13274	F	1	1	Right	0.702
317	C58	Activity	4	13	1	40	0.059	0.253	1.402	1.066	1.402	0.16501	0.034805	F	1	1	Right	0.622
317	C58	Activity	4	13	2	0	0.058842	0.187	1.282	0.849	1.282	0.32595	0.10794	F	1	1	Right	0.608
317	C58	Activity	4	13	3	40	0.058775	0	1.711	1.308	1.711	0.19866	0.099842	F	1	1	Right	0.837
317	C58	Activity	4	13	4	0	0.056896	0.28	1.157	0.796	1.157	0.34937	0.11351	F	1	1	Right	0.577
317	C58	Activity	4	13	5	-40	0.067644	0.327	1.332	0.912	1.332	0.27561	0.089736	F	1	1	Right	0.548
317	C58	Activity	4	13	6	0	0.045187	0.261	1.298	0.893	1.298	0.44554	0.29483	F	1	1	Right	0.742
317	C58	Activity	4	13	7	40	0.068551	0.294	1.561	1.231	1.561	0.17111	0.06546	F	1	1	Right	0.562
317	C58	Activity	4	13	8	0	0.056715	0.219	1.261	0.856	1.261	0.46987	0.1671	F	1	1	Right	0.637
317	C58	Activity	4	13	9	-40	0.069913	0.482	1.5	1.014	1.5	0.18407	0.082147	F	1	1	Right	0.655
317	C58	Activity	4	13	10	0	0.061253	0	1.623	1.201	1.623	0.31409	0.13454	F	1	1	Right	0.982
317	C58	Activity	4	13	11	-40	0.069379	0.358	1.393	1.031	1.393	0.14207	0.086589	F	1	1	Right	0.596
317	C58	Activity	4	13	12	0	0.055883	0.353	1.139	0.718	1.139	0.40952	0.1458	F	1	1	Right	0.58
317	C58	Activity	4	13	13	-40	0.069563	0.437	1.14	0.672	1.14	0.3456	0.073108	F	1	1	Right	0.517
317	C58	Activity	4	13	14	0	0.052826	0.211	1.186	0.826	1.186	0.26943	0.054165	F	1	1	Right	0.671
317	C58	Activity	4	13	15	-40	0.06486	0.125	1.607	1.201	3.837	0.18722	0.084995	F	1	1	Right	0.941
317	C58	Activity	4	13	16	0	0.066636	0.233	1.174	0.787	1.951	0.28748	0.037087	F	1	1	Right	0.592
317	C58	Activity	4	13	17	40	0.068482	0.283	1.468	0.953	1.468	0.27568	0.065773	F	1	1	Right	0.574
317	C58	Activity	4	13	18	0	0.048191	0.213	1.047	0.687	1.047	0.55447	0.086429	F	1	1	Right	0.597
317	C58	Activity	4	13	19	40	0.057535	0	1.606	1.2	1.606	0.32055	0.13724	F	1	1	Right	0.998
317	C58	Activity	4	13	20	0	0.053095	0	1.42	1.061	1.42	0.30547	0.14405	F	1	1	Right	0.827
317	C34	Demo	5	14	1	-40	0.064816	0.173	1.217	0.984	5.148	0.35257	0.20423	F	1	1	Right	0.752
317	C34	Demo	5	14	2	0	0.053666	0.274	1.096	0.889	1.096	0.49767	0.30163	F	1	1	Right	0.751
317	C34	Demo	5	14	3	40	0.065628	0.31	1.064	0.874	1.064	0.27448	0.14138	F	1	1	Right	0.577
317	C34	Demo	5	14	4	0	0.06181	0.394	0.983	0.778	1.635	0.49397	0.24483	F	1	1	Right	0.622
317	C34	Demo	5	14	5	40	0.062412	0.155	1.81	1.686	1.81	0.19109	0.064515	F	1	1	Right	0.58
317	C34	Demo	5	14	6	0	0.062462	0.234	1.094	0.904	1.094	0.26026	0.15402	F	1	1	Right	0.641
317	C34	Demo	5	14	7	-40	0.064457	0.363	1.246	0.996	2.227	0.23544	0.13564	F	1	1	Right	0.64
317	C34	Demo	5	14	8	0	0.05546	0.141	1.185	0.984	1.185	0.33944	0.20599	F	1	1	Right	0.81
317	C34	Activity	5	15	1	40	0.061337	0.211	1.045	0.826	1.045	0.36691	0.18431	F	1	1	Right	0.623
317	C34	Activity	5	15	2	0	0.055532	0.048	1.234	1.013	1.234	0.36539	0.13179	F	1	1	Right	0.83
317	C34	Activity	5	15	3	-40	0.065237	0.326	1.247	1.044	1.247	0.25903	0.11441	F	1	1	Right	0.577
317	C34	Activity	5	15	4	0	0.065902	0.297	1.091	0.857	1.091	0.21463	0.1021	F	1	1	Right	0.591
317	C34	Activity	5	15	5	-40	0.059734	0.317	1.229	1.017	1.229	0.22056	0.14611	F	1	1	Right	0.653
317	C34	Activity	5	15	6	0	0.059753	0.308	1.146	0.92	1.146	0.31568	0.18368	F	1	1	Right	0.658
317	C34	Activity	5	15	7	40	0.067306	0.247	1.279	1.078	1.279	0.22801	0.14517	F	1	1	Right	0.641
317	C34	Activity	5	15	8	0	0.041786	0.067	1.168	0.947	1.168	0.65563	0.32378	F	1	1	Right	0.807
317	C34	Activity	5	15	9	40	0.058637	0	1.624	1.358	1.624	0.26845	0.19274	F	1	1	Right	1.032
317	C34	Activity	5	15	10	0	0.047837	0.101	1.196	0.994	1.196	0.54269	0.25877	F	1	1	Right	0.869
317	C34	Activity	5	15	11	-40	0.070177	0.962	1.221	1.003	1.221	0.32252	0.16265	F	1	1	Right	0.722
317	C34	Activity	5	15	12	0	0.065792	0.233	0.999	0.734	0.999	0.34492	0.19272	F	1	1	Right	0.583
317	C34	Activity	5	15	13	40	0.065899	0.249	1.187	0.984	1.187	0.24038	0.13864	F	1	1	Right	0.613
317	C34	Activity	5	15	14	0	0.038367	0.094	1.219	1.015	1.219	1.0034	0.57351	F	1	1	Right	0.922
317	C34	Activity	5	15	15	-40	0.062394	0.28	1.187	1.015	1.187	0.26093	0.13605	F	1	1	Right	0.641
317	C34	Activity	5	15	16	0	0.066095	0.332	1.086	0.851	1.086	0.21535	0.10342	F	1	1	Right	0.607
317	C34	Activity	5	15	17	-40	0.060848	0.265	1.333	1.079	1.333	0.21451	0.097799	F	1	1	Right	0.626
317	C34	Activity	5	15	18	0	0.063377	0.342	0.859	0.625	0.859	0.55822	0.22287	F	1	1	Right	0.498
317	C34	Activity	5	15	19	40	0.064151	0.354	1.123	0.906	1.123	0.21176	0.12213	F	1	1	Right	0.63
317	C34	Activity	5	15	20	0	0.055553	1.058	0.815	0.601	0.815	0.58896	0.22996	F	1	1	Right	0.492
317	C34	Activity	5	16	1	40	0.058426	0.282	1.186	0.986	1.186	0.29697	0.1691	F	1	1	Right	0.63
317	C34	Activity	5	16	2	0	0.052441	0.014	1.219	1	1.219	0.34463	0.21092	F	1	1	Right	0.796
317	C34	Activity	5	16	3	-40	0.069332	0.248	1.278	1.032	1.278	0.17376	0.087064	F	1	1	Right	0.639
317	C34	Activity	5	16	4	0	0.060367	0.298	1.088	0.901	1.088	0.19562	0.1114	F	1	1	Right	0.589
317	C34	Activity	5	16	5	-40	0.062722	0.219	1.246	1.049	1.246	0.19778	0.11212	F	1	1	Right	0.702
317	C34	Activity	5	16	6	0	0.060894	0.342	1.154	0.951	1.154	0.16426	0.099816	F	1	1	Right	0.611
317	C34	Activity	5	16	7	40	0.067935	0.39	1.282	1.107	1.282	0.18514	0.097858	F	1	1	Right	0.487
317	C34	Activity	5	16	8	0	0.064864	0.482	0.97	0.749	0.97	0.51334	0.17329	F	1	1	Right	0.544
317	C34	Activity	5	16	9	40	0.05925	0.048	1.947	1.795	1.947	0.25647	0.19888	F	1	1	Right	1.093
317	C34	Activity	5	16	10	0	0.054769	0.092	1.201	0.999	1.201	0.37227	0.18319	F	1	1	Right	0.781
317	C34	Activity	5	16	11	-40	0.068377	0.263	1.075	0.811	1.075	0.27018	0.16598	F	1	1	Right	0.607
317	C34	Activity	5	16	12	0	0.061042	0.312	1.156	0.967	1.156	0.15984	0.10726	F	1	1	Right	0.612
317	C34	Activity	5	16	13	-40	0.066735	0.252	1.336	1.11	1.336	0.14542	0.065638	F	1	1	Right	0.7
317	C34	Activity	5	16	14	0	0.06148	0.158	1.168	0.935	1.168	0.34382	0.19213	F	1	1	Right	0.752
317	C34	Activity	5	16	15	40	0.064603	0.246	1.249	1.034	1.249	0.18574	0.092325	F	1	1	Right	0.578
317	C34	Activity	5	16	16	0	0.049855	0.28	0.837	0.625	0.837	0.59935	0.17019	F	1	1	Right	0.516
317	C34	Activity	5	16	17	-40	0.063258	0.45	1.216	0.985	1.216	0.29778	0.14628	F	1	1	Right	0.639
317	C34	Activity	5	16	18	0	0.059831	0.235	1.04	0.842	1.04	0.31474	0.13092	F	1	1	Right	0.602
317	C34	Activity	5	16	19	40	0.062773	0.281	1.594	1.443	1.594	0.17407	0.1149	F	1	1	Right	0.828
317	C34	Activity	5	16	20	0	0.05152	0	1.201	1	1.201	0.36019	0.19325	F	1	1	Right	0.81
317	C34	Activity	5	17	1	-40	0.06838	0.297	0.956	0.717	0.956	0.39145	0.2233	F	1	1	Right	0.515
317	C34	Activity	5	17	2	0	0.056399	0.271	0.9	0.683	0.9	0.33577	0.18688	F	1	1	Right	0.51
317	C34	Activity	5	17	3	40	0.067247	0.095	1.824	1.61	1.824	0.12696	0.051966	F	1	1	Right	0.608
317	C34	Activity	5	17	4	0	0.059039	0	1.077	0.931	1.077	0	0	F	1	1	Right	0.02
317	C34	Activity	5	17	5	-40	0.062166	0.044	1.424	1.202	1.424	0.19708	0.098001	F	1	1	Right	0.843
317	C34	Activity	5	17	6	0	0.062552	0.484	1.108	0.938	1.108	0.16596	0.08852	F	1	1	Right	0.574
317	C34	Activity	5	17	7	40	0.065277	0.019	1.42	1.149	1.42	0.20727	0.13669	F	1	1	Right	0.878
317	C34	Activity	5	17	8	0	0.054903	0.279	0.906	0.701	0.906	0.29764	0.16539	F	1	1	Right	0.487
317	C34	Activity	5	17	9	-40	0.067441	0.391	1.311	1.076	1.311	0.12518	0.08944	F	1	1	Right	0.623
317	C34	Activity	5	17	10	0	0.056919	0.285	0.999	0.79	0.999	0.18671	0.11476	F	1	1	Right	0.525
317	C34	Activity	5	17	11	-40	0.065082	0.327	1.128	0.904	1.128	0.28522	0.15579	F	1	1	Right	0.623
317	C34	Activity	5	17	12	0	0.052965	0.296	0.998	0.812	0.998	0.21859	0.16615	F	1	1	Right	0.58
317	C34	Activity	5	17	13	40	0.06586	0.264	1.094	0.865	1.094	0.43849	0.2077	F	1	1	Right	0.673
317	C34	Activity	5	17	14	0	0.05711	0.231	1.015	0.812	1.015	0.4433	0.22841	F	1	1	Right	0.642
317	C34	Activity	5	17	15	40	0.056953	0.362	1.138	0.938	1.138	0.13821	0.043403	F	1	1	Right	0.59
317	C34	Activity	5	17	16	0	0.053278	0.365	0.93	0.744	2.413	0.30217	0.10386	F	1	1	Right	0.498
317	C34	Activity	5	17	17	-40	0.062352	0.315	1.202	0.997	1.202	0.31885	0.16999	F	1	1	Right	0.731
317	C34	Activity	5	17	18	0	0.066865	0.28	1.407	1.156	1.407	0.149	0.11781	F	1	1	Right	0.707
317	C34	Activity	5	17	19	40	0.061479	0.277	1.294	1.123	1.294	0.34551	0.18069	F	1	1	Right	0.701
317	C34	Activity	5	17	20	0	0.054929	0	1.154	0.956	1.154	0.30843	0.21901	F	1	1	Right	0.763
318	Cal	Activity	1	1	1	40	0.057901	0.407	2.76	2.76	3.135	0.28546	2.5221	F	4	1	Right	0.766
318	Cal	Activity	1	1	2	-40	0.11872	0.357	3.433	3.433	4.666	0.17301	2.4384	F	4	1	Right	0.674
318	Est	Demo	2	2	1	40	0.065038	0.313	1.255	0.702	1.255	0.48651	0.13407	F	4	1.06	Right	0.483
318	Est	Demo	2	2	2	0	0.060137	0.249	1.453	0.908	1.453	0.30575	0.097326	F	4	1.06	Right	0.519
318	Est	Demo	2	2	3	40	0.059687	0.269	1.264	0.76	1.264	0.29403	0.10375	F	4	1.06	Right	0.481
318	Est	Demo	2	2	4	0	0.060356	0	1.478	0.966	1.478	0.30951	0.11855	F	4	1.06	Right	0.733
318	Est	Demo	2	2	5	-40	0.068578	0.338	1.839	1.184	1.839	0.24503	0.083517	F	4	1.06	Right	0.479
318	Est	Demo	2	2	6	0	0.060896	0.281	1.231	0.827	2.628	0.23987	0.048404	F	4	1.06	Right	0.53
318	Est	Demo	2	2	7	-40	0.065913	0	1.634	1.114	1.634	0.21974	0.12528	F	4	1.06	Right	0.838
318	Est	Demo	2	2	8	0	0.05669	0.273	1.207	0.78	1.207	0.29752	0.11829	F	4	1.06	Right	0.547
318	Est	Activity	2	3	1	40	0.052805	0	1.466	1.077	2.667	0.61043	0.21305	F	4	1.06	Right	0.874
318	Est	Activity	2	3	2	0	0.048074	0.231	1.125	0.609	1.125	0.51152	0.12388	F	4	1.06	Right	0.503
318	Est	Activity	2	3	3	-40	0.076474	0	3.106	1.316	3.106	0.26647	0.10535	F	4	1.06	Right	0.795
318	Est	Activity	2	3	4	0	0.061271	0.296	1.17	0.751	1.17	0.38036	0.095794	F	4	1.06	Right	0.519
318	Est	Activity	2	3	5	40	0.068986	0.327	1.323	0.832	1.323	0.34857	0.10305	F	4	1.06	Right	0.486
318	Est	Activity	2	3	6	0	0.060516	0.131	1.448	0.965	1.448	0.37893	0.10479	F	4	1.06	Right	0.682
318	Est	Activity	2	3	7	-40	0.074087	0.337	1.341	0.842	1.341	0.32807	0.12461	F	4	1.06	Right	0.517
318	Est	Activity	2	3	8	0	0.060617	0.265	1.374	0.889	1.374	0.28663	0.063623	F	4	1.06	Right	0.547
318	Est	Activity	2	3	9	40	0.059297	0.327	1.422	0.937	1.422	0.19143	0.064352	F	4	1.06	Right	0.642
318	Est	Activity	2	3	10	0	0.06347	0.331	1.262	0.808	1.262	0.40536	0.14115	F	4	1.06	Right	0.636
318	Est	Activity	2	3	11	-40	0.065401	0	1.581	1.123	1.581	0.43212	0.1261	F	4	1.06	Right	0.905
318	Est	Activity	2	3	12	0	0.056309	0.093	1.28	0.81	1.28	0.17168	0.089411	F	4	1.06	Right	0.56
318	Est	Activity	2	3	13	40	0.058445	0.285	1.42	0.98	1.42	0.25381	0.082684	F	4	1.06	Right	0.558
318	Est	Activity	2	3	14	0	0.050691	0.28	1.185	0.64	1.185	0.43476	0.085033	F	4	1.06	Right	0.483
318	Est	Activity	2	3	15	-40	0.072957	0.265	1.343	0.843	1.343	0.062833	0.010313	F	4	1.06	Right	0.408
318	Est	Activity	2	3	16	0	0.050628	0.293	1.095	0.688	1.095	0.4507	0.072204	F	4	1.06	Right	0.472
318	Est	Activity	2	3	17	-40	0.075791	0	1.639	1.158	1.639	0.5835	0.39549	F	4	1.06	Right	0.967
318	Est	Activity	2	3	18	0	0.04874	0.167	1.25	0.78	1.25	0.33015	0.07242	F	4	1.06	Right	0.563
318	Est	Activity	2	3	19	40	0.053726	0.201	1.217	0.765	1.217	0.40904	0.042278	F	4	1.06	Right	0.546
318	Est	Activity	2	3	20	0	0.061174	0.235	1.311	0.813	1.311	0.36971	0.086349	F	4	1.06	Right	0.601
318	Est	Activity	2	4	1	-40	0.073342	0.341	1.407	0.858	1.407	0.34168	0.12037	F	4	1.06	Right	0.515
318	Est	Activity	2	4	2	0	0.045348	0.296	1.155	0.703	1.155	0.38781	0.13371	F	4	1.06	Right	0.534
318	Est	Activity	2	4	3	40	0.060214	0.234	1.404	0.859	4.368	0.36196	0.063731	F	4	1.06	Right	0.624
318	Est	Activity	2	4	4	0	0.053222	0.233	1.483	0.874	1.483	0.17347	0.043224	F	4	1.06	Right	0.531
318	Est	Activity	2	4	5	40	0.071977	0.281	1.372	0.89	1.372	0.15278	0.12931	F	4	1.06	Right	0.513
318	Est	Activity	2	4	6	0	0.049245	0.123	1.565	0.906	1.565	0.30399	0.054417	F	4	1.06	Right	0.672
318	Est	Activity	2	4	7	40	0.057308	0.281	1.185	0.717	1.185	0.28693	0.10402	F	4	1.06	Right	0.514
318	Est	Activity	2	4	8	0	0.052424	0.17	1.347	0.875	1.347	0.32715	0.031258	F	4	1.06	Right	0.629
318	Est	Activity	2	4	9	-40	0.076454	0	1.795	1.28	1.795	0.18033	0.079377	F	4	1.06	Right	0.871
318	Est	Activity	2	4	10	0	0.06635	0.283	1.382	0.888	1.382	0.17052	0.058565	F	4	1.06	Right	0.517
318	Est	Activity	2	4	11	-40	0.058877	0.415	1.143	0.688	1.143	0.62911	0.1323	F	4	1.06	Right	0.567
318	Est	Activity	2	4	12	0	0.058962	0.249	1.356	0.797	1.356	0.18979	0.061461	F	4	1.06	Right	0.466
318	Est	Activity	2	4	13	40	0.063531	0	1.778	1.292	1.778	0.20873	0.091717	F	4	1.06	Right	0.917
318	Est	Activity	2	4	14	0	0.059627	0.295	1.325	0.755	1.325	0.22254	0.044609	F	4	1.06	Right	0.486
318	Est	Activity	2	4	15	40	0.058565	0.426	1.243	0.793	1.243	0.29528	0.13375	F	4	1.06	Right	0.608
318	Est	Activity	2	4	16	0	0.038879	0.003	1.359	0.935	1.359	0.85319	0.16372	F	4	1.06	Right	0.845
318	Est	Activity	2	4	17	-40	0.068461	0.29	1.419	0.937	1.419	0.23552	0.055821	F	4	1.06	Right	0.55
318	Est	Activity	2	4	18	0	0.055009	0.233	1.109	0.624	1.109	0.49822	0.051622	F	4	1.06	Right	0.499
318	Est	Activity	2	4	19	-40	0.073154	0.278	1.528	1.107	1.528	0.3533	0.18182	F	4	1.06	Right	0.748
318	Est	Activity	2	4	20	0	0.056091	0.347	1.184	0.745	1.184	0.25651	0.04384	F	4	1.06	Right	0.479
318	Est	Activity	2	5	1	-40	0.069894	0.048	3.074	1.278	3.074	0.35307	0.12315	F	4	1.06	Right	0.921
318	Est	Activity	2	5	2	0	0.051001	0.064	1.449	0.948	1.449	0.33734	0.094375	F	4	1.06	Right	0.735
318	Est	Activity	2	5	3	40	0.064893	0	1.794	1.331	4.619	0.27109	0.092847	F	4	1.06	Right	0.921
318	Est	Activity	2	5	4	0	0.053282	0.297	1.408	0.95	1.408	0.12131	0.015443	F	4	1.06	Right	0.435
318	Est	Activity	2	5	5	-40	0.064576	0.344	1.348	0.795	2.686	0.23332	0.090384	F	4	1.06	Right	0.498
318	Est	Activity	2	5	6	0	0.048872	0.098	1.54	1.013	1.54	0.36488	0.072616	F	4	1.06	Right	0.682
318	Est	Activity	2	5	7	40	0.060041	0.373	1.31	0.874	1.31	0.30887	0.11549	F	4	1.06	Right	0.581
318	Est	Activity	2	5	8	0	0.065642	0.421	1.174	0.69	1.174	0.25245	0.054504	F	4	1.06	Right	0.454
318	Est	Activity	2	5	9	40	0.061258	0.031	1.782	1.268	1.782	0.23218	0.081388	F	4	1.06	Right	0.935
318	Est	Activity	2	5	10	0	0.052656	0.266	1.218	0.674	1.218	0.43303	0.053085	F	4	1.06	Right	0.516
318	Est	Activity	2	5	11	40	0.060945	0.296	1.422	0.906	1.422	0.18334	0.08864	F	4	1.06	Right	0.562
318	Est	Activity	2	5	12	0	0.046093	0.276	1.444	0.884	1.444	0.17652	0.045614	F	4	1.06	Right	0.555
318	Est	Activity	2	5	13	40	0.059547	0.028	2.499	2.138	2.499	0.19974	0.11669	F	4	1.06	Right	0.019
318	Est	Activity	2	5	14	0	0.060253	0.265	1.45	0.859	1.45	0.23606	0.078862	F	4	1.06	Right	0.639
318	Est	Activity	2	5	15	-40	0.066269	0.305	1.615	1.116	4.813	0.16507	0.08823	F	4	1.06	Right	0.554
318	Est	Activity	2	5	16	0	0.039193	0.189	1.34	0.902	1.34	0.34597	0.037057	F	4	1.06	Right	0.607
318	Est	Activity	2	5	17	-40	0.070822	0.455	2.369	1.869	2.369	0.27238	0.033916	F	4	1.06	Right	0.484
318	Est	Activity	2	5	18	0	0.063927	0	1.967	1.378	1.967	0.22815	0.11997	F	4	1.06	Right	0.877
318	Est	Activity	2	5	19	-40	0.066287	0.406	1.639	1.031	1.639	0.18322	0.04916	F	4	1.06	Right	0.606
318	Est	Activity	2	5	20	0	0.061155	0.262	1.439	0.935	1.439	0.14617	0.036681	F	4	1.06	Right	0.546
318	C58	Demo	3	6	1	-40	0.076087	0.264	1.736	1.279	7.989	0.15587	0.08763	F	4	1	Right	0.857
318	C58	Demo	3	6	2	0	0.063373	0.128	1.433	1.075	2.434	0.34042	0.14071	F	4	1	Right	0.794
318	C58	Demo	3	6	3	-40	0.060919	0	1.81	1.313	1.81	0.20532	0.086963	F	4	1	Right	0.982
318	C58	Demo	3	6	4	0	0.066846	0.518	1.345	0.902	1.345	0.18792	0.053644	F	4	1	Right	0.604
318	C58	Demo	3	6	5	40	0.066189	0.217	1.45	0.967	1.45	0.25467	0.10099	F	4	1	Right	0.654
318	C58	Demo	3	6	6	0	0.067259	0.228	1.34	0.892	1.34	0.28889	0.051826	F	4	1	Right	0.595
318	C58	Demo	3	6	7	40	0.058058	0.359	1.324	0.89	1.324	0.27602	0.14722	F	4	1	Right	0.591
318	C58	Demo	3	6	8	0	0.057062	0.266	1.48	0.955	3.696	0.2061	0.083627	F	4	1	Right	0.592
318	C58	Activity	3	7	1	-40	0.063421	0.206	2.645	1.102	2.645	0.31633	0.056931	F	4	1	Right	0.82
318	C58	Activity	3	7	2	0	0.057129	0.17	1.312	0.894	1.312	0.50596	0.10454	F	4	1	Right	0.686
318	C58	Activity	3	7	3	40	0.065813	0.141	1.482	1.139	2.387	0.23673	0.083792	F	4	1	Right	0.733
[truncated: 6,221 more rows]
